# Supplementary material for: Circulating proteins linked to apoptosis processes and fast development of end-stage kidney disease in diabetes
Source: JCI Insight. 2024 Oct 22;9(20):e178373. doi: 10.1172/jci.insight.178373 (PMC11529980; doi:10.1172/jci.insight.178373)
Supplement: Supporting data values [file jciinsight-9-178373-s267.xlsx]

## Sheet: Fig_2AB
Gene	OR_T1D	P_T1D	OR_T2D	P_T2D
KIM-1	2.839	5e-10	3.875	2.7e-07
TNFRSF10B	2.485	1e-08	2.746	3.7e-06
CRELD2	2.3	4.3e-08	2.438	1.6e-05
PI3	2.163	1e-07	1.967	8.1e-05
DLL1	2.255	1.1e-07	3.368	2.2e-07
GDF_15	2.197	1.4e-07	1.899	0.0002
LAYN	2.166	3.7e-07	3.866	3.2e-08
WFDC2	2.153	3.7e-07	3.944	6.4e-08
EPHA2	2.153	3.7e-07	4.15	4.3e-08
TNFRSF11A	2.153	3.7e-07	3.711	1.6e-07
IL_18BP	2.103	4.5e-07	2.695	1.6e-06
TNFRSF27	2.117	6.7e-07	3.675	6e-08
COLEC12	2.058	8e-07	2.466	5e-06
TFF3	2.058	8e-07	2.294	5.3e-06
TNFRSF19L	2.058	8e-07	2.849	1.5e-06
TGFBR2	2.058	1.2e-06	3.548	2.3e-07
TNFRSF19	2.058	1.2e-06	5.28	2e-08
CD99L2	2.015	1.4e-06	2.067	7.4e-05
IL1RT1	2.015	1.4e-06	2.895	6.7e-07
TNFRSF3	2.015	1.4e-06	3.181	1.6e-07
TNFRSF14	2.015	1.4e-06	3.337	2.9e-07
CLM_1	2.024	2.1e-06	1.51	0.0099
ANGPTL4	1.973	2.5e-06	1.415	0.029
SPINK1	1.973	2.5e-06	1.872	0.00022
CTSZ	1.973	2.5e-06	2.114	4.4e-05
FSTL3	1.973	2.5e-06	3.188	5.3e-07
PILRA	1.973	2.5e-06	2.379	1.4e-05
VSIG4	1.973	2.5e-06	2.6	5.5e-06
GT	1.971	3.6e-06	1.61	0.0034
TNFRSF7	1.971	3.6e-06	2.57	3.5e-06
TNFRSF6B	1.971	3.6e-06	2.095	6.1e-05
RARRES2	1.933	4.3e-06	1.406	0.038
AMBP	1.929	6.3e-06	2.344	2.5e-05
FR_alpha	1.929	6.3e-06	2.659	2e-06
PGF	1.929	6.3e-06	3.265	2.9e-07
PVRL4	1.929	6.3e-06	4.644	4.6e-08
CDH3	1.938	6.4e-06	2.773	8.6e-07
LAIR1	1.893	7.4e-06	1.972	0.00025
EFNA4	1.897	1.1e-05	3.522	1.9e-07
CD300LG	1.856	1.3e-05	3.069	2.8e-07
ESAM	1.856	1.3e-05	4.152	4.8e-08
PLC	1.856	1.3e-05	2.54	2.7e-06
TNFRSF1A	1.856	1.3e-05	4.067	5.2e-08
SCARB2	1.857	1.9e-05	3.309	2.2e-07
hK11	1.85	1.9e-05	2.732	1e-06
TNFRSF10A	1.85	1.9e-05	2.379	1.4e-05
TNFRSF12A	1.857	1.9e-05	2.325	9e-06
DSC2	1.819	2.2e-05	2.255	1.8e-05
EPHB4	1.819	2.2e-05	5.47	2e-08
TNFRSF1B	1.819	2.2e-05	4.008	4e-08
AGRP	1.813	3.2e-05	1.497	0.012
VSIG2	1.813	3.2e-05	1.982	9.6e-05
ITGA5	1.783	3.6e-05	1.324	0.076
SIRPB1	1.783	3.6e-05	2.785	1.3e-06
IGF1R	1.776	5.3e-05	1.964	0.0002
TM	1.776	5.3e-05	2.681	3.8e-06
GFR_alpha_1	1.782	5.4e-05	3.72	8e-08
SKR3	1.782	5.4e-05	4.135	7.5e-08
DAG1	1.749	6e-05	1.644	0.004
MFGE8	1.749	6e-05	1.279	0.12
P4HB	1.749	6e-05	1.728	0.0015
SCARF1	1.749	6e-05	1.843	0.00057
CCL15	1.749	6e-05	2.187	1.3e-05
FGF_23	1.741	8.8e-05	1.877	0.00031
MK	1.741	8.8e-05	1.768	0.00076
CHI3L1	1.716	9.9e-05	1.458	0.016
CD160	1.707	0.00014	2.308	1.1e-05
EPHB6	1.711	0.00015	2.931	5.3e-07
JAM_B	1.711	0.00015	3.659	9e-08
UNC5C	1.711	0.00015	2.573	2.3e-06
NOV	1.683	0.00016	3.609	2.2e-07
TFPI	1.683	0.00016	1.413	0.029
PRSS8	1.673	0.00023	1.789	0.00095
SPON2	1.673	0.00023	2.97	5.6e-07
VEGFA	1.673	0.00023	1.463	0.024
CLM_6	1.677	0.00024	1.699	0.0018
N2DL_2	1.677	0.00024	2.682	1.7e-06
ACAN	1.651	0.00026	2.544	3e-06
CLEC14A	1.651	0.00026	3.41	5e-07
CTSD	1.651	0.00026	1.042	0.78
HAVCR2	1.651	0.00026	2.832	1.8e-06
IGF2R	1.651	0.00026	1.723	0.0016
LDL_recepto	1.651	0.00026	1.189	0.27
RETN	1.651	0.00026	1.231	0.18
WFIKKN2	1.651	0.00026	1.661	0.002
WISP_1	1.641	0.00038	3.022	9.4e-07
TNFRSF4	1.641	0.00038	2.494	5e-06
SMOC2	1.644	0.00039	2.801	1.4e-06
ALCAM	1.621	0.00041	2.034	6.7e-05
B4GALT1	1.621	0.00041	2.987	1.2e-06
CCL16	1.621	0.00041	1.406	0.028
COCH	1.621	0.00041	1.624	0.0042
FABP4	1.621	0.00041	1.377	0.044
IL_6RA	1.621	0.00041	1.213	0.21
CD48	1.609	0.0006	1.713	0.0018
Dkk_4	1.613	0.00061	2.186	2.6e-05
CST6	1.591	0.00065	1.67	0.0022
MB	1.591	0.00065	1.849	0.00044
IFN_gamma	1.579	0.00093	3.167	4.6e-07
RAGE	1.579	0.00093	2.016	0.00012
TGF_alpha	1.579	0.00093	1.167	0.32
CADM3	1.582	0.00096	2.977	3.3e-07
RGMB	1.582	0.00096	3.191	2.5e-07
FCER2	1.562	0.001	1.711	0.0017
Gal_4	1.562	0.001	1.611	0.0033
PAMR1	1.562	0.001	1.202	0.24
PGLYRP1	1.562	0.001	1.028	0.85
TNFRSF13B	1.549	0.0014	2.295	1.9e-05
hK14	1.549	0.0014	1.879	0.00024
GDNFR_alpha	1.552	0.0015	3.343	4.6e-08
SEMA7A	1.533	0.0015	1.217	0.21
TR_AP	1.533	0.0015	1.132	0.39
VWC2	1.552	0.0015	2.881	9.9e-07
CD207	1.52	0.0022	1.693	0.0019
ERBB3	1.52	0.0022	1.236	0.17
GPNMB	1.52	0.0022	1.857	0.00037
MERTK	1.52	0.0022	2.628	3.6e-06
CXCL16	1.506	0.0023	2.017	7.4e-05
SHPS_1	1.506	0.0023	1.634	0.0026
FURIN	1.492	0.0033	0.82	0.19
Gal_1	1.492	0.0033	1.211	0.22
TF	1.492	0.0033	3.305	3.1e-07
VEGFD	1.492	0.0033	1.451	0.026
Beta_NGF	1.494	0.0034	1.528	0.0091
SCARF2	1.494	0.0034	3.386	1.2e-07
THY_1	1.494	0.0034	2.694	1.9e-06
TNFRSF21	1.494	0.0034	2.791	1.3e-06
IGFBP_7	1.479	0.0035	2.617	3e-06
ITGB1	1.479	0.0035	1.562	0.0063
MATN2	1.479	0.0035	2.023	8.6e-05
U_PAR	1.479	0.0035	1.717	0.0012
CTSL1	1.465	0.005	1.705	0.0018
HSP_27	1.465	0.005	1.246	0.17
MMP12	1.465	0.005	1.426	0.028
SYND1	1.465	0.005	3.218	3.6e-07
Siglec_9	1.466	0.0051	1.292	0.11
CD93	1.453	0.0052	2.802	1e-06
PEAR1	1.453	0.0052	2.028	0.00014
FS	1.438	0.0073	1.199	0.24
GIF	1.438	0.0073	1.376	0.048
PRELP	1.438	0.0073	1.95	0.00018
_5__NT	1.438	0.0073	1.415	0.029
hOSCAR	1.438	0.0073	1.591	0.0069
ADAM_23	1.439	0.0076	2.58	2.1e-06
B4GAT1	1.427	0.0076	1.894	0.00025
CNTN1	1.427	0.0076	1.844	0.00027
KLK6	1.427	0.0076	2.31	1.3e-05
SCARA5	1.439	0.0076	2.388	6.3e-06
TNFRSF6	1.427	0.0076	1.916	0.00024
ADAM_22	1.413	0.011	3.281	2.5e-07
AREG	1.412	0.011	1.543	0.0078
BCAM	1.402	0.011	2.083	8.9e-05
CRTAM	1.413	0.011	1.343	0.062
DKK3	1.402	0.011	3.11	2.6e-07
DLK_1	1.402	0.011	1.88	0.0003
FGF_21	1.412	0.011	1.317	0.076
Gal_9	1.412	0.011	1.428	0.025
IGFBP_2	1.402	0.011	2.245	8.5e-06
IL12	1.413	0.011	1.531	0.0091
IL6_CARDIO_	1.412	0.011	1.239	0.18
IL_5R_alpha	1.413	0.011	1.184	0.28
MIA	1.412	0.011	1.905	0.00011
PAR_1	1.412	0.011	1.402	0.033
SELP	1.402	0.011	1.063	0.69
SLAMF7	1.412	0.011	1.599	0.005
SPINK5	1.402	0.011	3.237	2.9e-07
TPP1	1.402	0.011	1.204	0.24
VEGFR_2	1.412	0.011	1.117	0.47
hK8	1.412	0.011	2.25	2.6e-05
CEACAM8	1.387	0.015	0.946	0.71
FABP2	1.387	0.015	1.865	0.00055
TFPI_2	1.387	0.015	1.831	0.00054
CHIT1	1.378	0.016	1.101	0.51
CRHBP	1.378	0.016	1.297	0.12
JAM_A	1.378	0.016	1.307	0.084
LGMN	1.378	0.016	0.92	0.58
PTPRF	1.378	0.016	1.969	0.00019
SIGLEC1	1.387	0.016	1.649	0.0028
XG	1.378	0.016	2.176	1.9e-05
CDKN1A	1.362	0.021	1.187	0.26
ERBB2	1.362	0.021	1.192	0.25
LY9	1.362	0.021	1.156	0.35
MMP7	1.362	0.021	1.456	0.016
PRSS27	1.362	0.021	2.374	5.7e-06
XCL1	1.362	0.021	1.246	0.15
CNTN5	0.734	0.022	1.337	0.065
FCRL5	1.354	0.022	1.233	0.19
FLRT2	1.362	0.022	2.169	1.9e-05
GZMA	1.362	0.022	0.944	0.71
Gal_3	1.354	0.022	1.002	0.99
MSMB	1.354	0.022	1.554	0.0071
MSR1	1.362	0.022	1.804	0.00062
TLT_2	1.354	0.022	1.794	0.0006
CYR61	1.338	0.03	1.427	0.025
GPC1	1.338	0.03	2.125	3.8e-05
OPN	1.33	0.03	2.051	4.5e-05
PODXL	1.338	0.03	2.3	9e-06
PTX3	1.338	0.03	0.955	0.76
SEZ6L	1.338	0.03	1.888	0.00018
CDH6	1.337	0.031	1.497	0.013
DDR1	1.337	0.031	2.103	4.9e-05
NCAN	0.748	0.031	1.506	0.0094
Nr_CAM	1.337	0.031	1.501	0.013
WFIKKN1	1.337	0.031	1.23	0.2
ADAM_8	1.314	0.041	1.148	0.37
ARSA	1.308	0.041	1.125	0.44
CCL3	1.314	0.041	1.429	0.028
CD163	1.308	0.041	1.12	0.45
CD97	1.308	0.041	1.641	0.0036
ERBB4	1.314	0.041	1.372	0.051
FUT3_FUT5	1.308	0.041	1.368	0.052
GRN	1.308	0.041	1.716	0.00076
IL2_RA	1.308	0.041	2.122	4.7e-05
SORT1	1.314	0.041	1.146	0.38
ST2	1.308	0.041	1.567	0.0074
vWF	1.308	0.041	2.034	4.3e-05
CD38	1.313	0.042	1.55	0.0067
CA5A	1.3	0.048	2.553	2.3e-06
ADM	1.291	0.055	1.385	0.037
CEACAM1	1.291	0.055	1.445	0.021
ICAM_2	1.285	0.055	1.647	0.0021
IGFBP_1	1.285	0.055	2.229	8.4e-06
IL_27	1.291	0.055	1.111	0.48
PD_L2	1.291	0.055	2.064	6.2e-05
PPIB	1.285	0.055	1.161	0.33
ROBO1	1.285	0.055	1.264	0.13
VEGFR_3	1.291	0.055	1.08	0.62
DRAXIN	1.29	0.057	2.547	1.2e-06
FcRL2	1.29	0.057	1.406	0.029
NID2	1.277	0.058	1.085	0.59
BST1	1.265	0.067	1.238	0.18
CD74	1.273	0.071	2.059	2.1e-05
SPON1	1.294	0.072	2.029	8.5e-05
NUDT5	1.277	0.073	0.981	0.91
CD70	1.268	0.074	1.395	0.035
IL18	1.268	0.074	1.48	0.017
IL_4RA	1.268	0.074	2.568	2e-06
LAMA4	1.263	0.074	1.779	0.0012
MCP_1	1.263	0.074	1.602	0.0029
PRTN3	1.263	0.074	0.907	0.52
CD200	1.267	0.077	1.761	0.00087
PLXNB3	1.267	0.077	1.067	0.67
CXCL13	1.304	0.078	1.447	0.025
CEACAM5	1.246	0.097	1.508	0.01
COL1A1	1.242	0.097	1.845	0.0003
FUCA1	1.242	0.097	0.963	0.8
IgG_Fc_rece	1.246	0.097	1.103	0.52
KLK13	1.246	0.097	1.284	0.11
PDGFRB	1.242	0.097	1.356	0.048
REN	1.246	0.097	1.667	0.0029
S100A11	1.246	0.097	0.835	0.23
SNAP29	1.242	0.097	1.034	0.82
TNFRSF10C	1.242	0.097	1.568	0.0054
SPOCK1	0.803	0.1	1.042	0.79
CD40_L	1.224	0.13	1.03	0.84
CTSS	1.223	0.13	0.972	0.85
GZMH	1.224	0.13	0.95	0.73
LOX_1	1.224	0.13	0.979	0.89
LYN	1.224	0.13	1.234	0.16
MESDC2	1.221	0.13	1.157	0.34
MMP_9	1.221	0.13	0.84	0.25
MPO	1.221	0.13	0.954	0.76
SCGB3A1	1.221	0.13	1.535	0.0073
SPINT1	1.221	0.13	1.495	0.015
THPO	1.224	0.13	1.452	0.022
TIMP4	1.221	0.13	1.525	0.0066
TMSB10	1.204	0.15	0.981	0.89
ABL1	1.203	0.16	0.878	0.39
BOC	1.203	0.16	2.392	1.1e-05
CAIX	1.203	0.16	1.806	0.00057
CCL24	1.201	0.16	0.885	0.42
CXL17	1.203	0.16	1.153	0.35
DECR1	1.203	0.16	1.098	0.53
GUSB	1.201	0.16	0.928	0.63
HGF	1.203	0.16	1.087	0.61
IL13RA1	1.201	0.16	1.078	0.62
IL16	1.203	0.16	0.74	0.054
ITGB5	1.203	0.16	1.705	0.0015
MSLN	1.203	0.16	1.596	0.0043
MUC_16	1.203	0.16	1.167	0.33
PARK7	1.201	0.16	0.871	0.36
SCAMP3	1.203	0.16	0.997	0.99
CLEC10A	1.201	0.17	1.16	0.33
NBL1	0.832	0.17	1.079	0.62
NRP2	1.201	0.17	1.302	0.11
ITGB1BP2	1.204	0.19	1.043	0.77
PTPN6	1.248	0.19	0.941	0.7
CCL21	1.18	0.2	1.324	0.07
CD209	1.18	0.2	1.714	0.0016
CD84	1.182	0.2	1.115	0.48
CNTN4	1.18	0.2	1.805	0.00067
CTSF	1.18	0.2	1.377	0.034
FASLG	1.182	0.2	1.317	0.075
HO_1	1.182	0.2	1.366	0.045
INHBC	1.18	0.2	1.024	0.88
MAD_homolog	1.182	0.2	1.018	0.91
MetAP_2	1.182	0.2	0.982	0.9
PPY	1.182	0.2	0.787	0.12
SCGB3A2	1.18	0.2	1.736	0.00066
SPINT2	1.18	0.2	1.464	0.017
CLEC1B	1.18	0.21	1.016	0.92
PRTG	1.18	0.21	1.766	0.001
CTRC	0.852	0.22	1.004	0.98
NT_proBNP	1.189	0.23	2.264	1e-05
ACE2	1.162	0.25	1.197	0.26
AXL	1.161	0.25	1.929	0.00013
BLM_hydrola	1.161	0.25	0.973	0.85
CLEC11A	1.161	0.25	1.264	0.12
CRIM1	1.161	0.25	1.835	0.00047
CRNN	1.162	0.25	1.649	0.002
PEBP1	1.161	0.25	0.827	0.21
RSPO3	1.162	0.25	1.493	0.011
TLR3	1.162	0.25	1.152	0.35
TNFSF13	1.162	0.25	1.653	0.0028
TNFSF13B	1.161	0.25	1.193	0.25
TRAIL	1.162	0.25	1.316	0.079
t_PA	1.161	0.25	1.21	0.21
Alpha_2_MRA	1.16	0.26	1.586	0.006
CD200R1	1.16	0.26	1.361	0.056
CPM	1.16	0.26	0.968	0.83
MANF	1.16	0.26	1.148	0.37
TMPRSS5	1.16	0.26	1.773	0.00069
IL_1ra	1.151	0.28	0.843	0.26
SOD2	0.867	0.28	1.277	0.13
CA6	0.874	0.3	1.149	0.37
ANXA1	1.142	0.31	0.958	0.78
CD109	1.141	0.31	1.677	0.0023
CD177	1.141	0.31	1.364	0.048
CPB1	1.141	0.31	1.196	0.24
CSTB	1.136	0.31	1.141	0.36
FR_gamma	1.142	0.31	1.724	0.0014
MARCO	1.142	0.31	1.107	0.49
MEPE	1.141	0.31	1.521	0.0079
PCSK9	1.141	0.31	1.73	0.0012
PIgR	1.142	0.31	1.346	0.06
SRC	1.142	0.31	1.139	0.4
TR	1.141	0.31	0.901	0.49
uPA	1.141	0.31	1.369	0.04
HTRA2	1.139	0.33	1.2	0.2
PDGF_subuni	0.882	0.34	0.87	0.36
RET	0.882	0.34	0.996	0.98
PLA2G4A	1.16	0.36	1.032	0.83
PON3	0.889	0.36	0.98	0.89
AZU1	1.122	0.37	0.896	0.45
BNP	1.206	0.37	1.498	0.015
CD69	1.122	0.37	1.053	0.73
CGA	1.122	0.37	1.308	0.083
MMP_3	1.122	0.37	1.574	0.0047
OPG	1.122	0.37	1.509	0.0095
FADD	1.122	0.38	0.941	0.68
ICOSLG	1.122	0.38	1.246	0.15
MIC_A_B	1.122	0.38	1.215	0.2
TIE2	1.122	0.38	1.245	0.18
GDF_8	1.12	0.39	1.319	0.076
NTRK2	0.893	0.39	1.471	0.016
PLXNB1	1.12	0.39	1.17	0.3
SMPD1	1.12	0.39	1.476	0.013
LEP	0.897	0.41	0.997	0.98
IL_17RA	0.904	0.43	1.261	0.13
SPARC	1.103	0.45	0.91	0.54
CTSC	1.1	0.47	1.031	0.84
GM_CSF_R_al	1.1	0.47	1.186	0.27
MDGA1	1.1	0.47	0.922	0.58
NEP	1.1	0.47	1.234	0.18
NTRK3	1.1	0.47	1.481	0.018
STIP1	0.907	0.47	1.043	0.78
sFRP_3	1.1	0.47	1.008	0.96
ANG_1	0.913	0.49	0.924	0.61
IL1RL2	0.913	0.49	1.04	0.8
LPL	0.913	0.49	1.234	0.17
MYOC	0.919	0.51	1.903	0.00019
MIF	1.085	0.53	0.845	0.26
ADAM_TS_15_	1.084	0.54	1.217	0.19
DCN	1.084	0.54	2.447	5.6e-06
EGF	1.084	0.54	1.002	0.99
GDF_2	1.084	0.54	1.116	0.47
GH	1.084	0.54	1.27	0.12
IDUA	1.084	0.54	1.248	0.14
LYPD3	1.084	0.54	1.251	0.16
TXLNA	1.084	0.54	0.928	0.62
BCAN	0.925	0.55	1.6	0.0043
GDNF	1.079	0.55	1.574	0.0052
G_CSF	1.081	0.55	1.037	0.81
KYNU	0.925	0.55	0.916	0.56
RSPO1	1.081	0.55	1.437	0.023
ADAM_TS13	0.929	0.57	0.812	0.18
CPE	0.929	0.57	1.288	0.1
FGF_BP1	0.929	0.57	1.434	0.019
CXCL1	0.931	0.59	0.938	0.68
AP_N	1.067	0.61	1.686	0.0014
CASP_3	1.067	0.61	0.881	0.4
CD58	1.067	0.61	1.702	0.0016
CDON	1.067	0.61	1.754	0.00065
EGFR	1.067	0.61	0.951	0.74
ITGB2	1.067	0.61	1.168	0.31
IL_17D	1.066	0.63	1.389	0.036
STK4	1.066	0.63	1.067	0.67
THBS2	1.066	0.63	1.14	0.4
VIM	1.066	0.63	1.033	0.83
XPNPEP2	1.066	0.63	0.948	0.72
CPA2	0.941	0.64	0.967	0.82
LAIR_2	1.063	0.64	1.395	0.04
LXN	0.941	0.64	0.928	0.63
RGMA	1.063	0.64	2.305	1.5e-05
OMD	0.95	0.69	1.649	0.0024
Ep_CAM	1.05	0.71	1.753	0.00087
Notch_3	1.05	0.71	1.755	0.00071
PECAM_1	1.05	0.71	1.143	0.36
PSP_D	0.95	0.71	1.181	0.27
CCL17	1.048	0.72	1.014	0.93
FCRLB	1.048	0.72	1.691	0.0015
GLO1	1.048	0.72	0.893	0.47
HAOX1	1.048	0.72	1.22	0.19
NEMO	1.048	0.72	0.855	0.3
WIF_1	1.048	0.72	1.471	0.014
BMP_4	1.044	0.74	1.116	0.47
NAAA	1.044	0.74	1.081	0.61
PDGF_R_alph	1.044	0.74	2.019	8.7e-05
ROBO2	0.958	0.74	1.707	0.0018
TN_R	1.044	0.74	1.754	0.00097
BMP_6	0.961	0.76	1.293	0.094
GZMB	0.961	0.76	0.976	0.87
HB_EGF	0.961	0.76	1.161	0.34
TGM2	0.961	0.76	0.953	0.75
PAI	0.966	0.79	0.931	0.64
PDGF_subuni	0.966	0.79	0.821	0.2
BLVRB	1.033	0.8	0.919	0.57
CA2	1.033	0.8	0.865	0.34
CDH5	1.033	0.8	1.354	0.05
CPA1	1.033	0.8	1.044	0.77
MMP_2	1.033	0.8	2.348	4.6e-06
CD4	1.03	0.82	1.082	0.61
PSGL_1	1.03	0.82	0.567	0.00057
EZR	1.026	0.84	0.973	0.86
GCP5	0.974	0.84	0.869	0.36
LAT	1.026	0.84	1.012	0.94
PVR	1.026	0.84	1.216	0.2
gal_8	1.026	0.84	0.934	0.64
ESM_1	0.978	0.87	1.509	0.0098
APP	0.982	0.89	0.969	0.84
SCF_CARDIO	1.022	0.9	1.585	0.0041
IL_1RT2	1.015	0.91	1.052	0.73
CTSV	1.012	0.93	0.79	0.12
Dkk_1	1.012	0.93	0.984	0.92
ITGAV	1.012	0.93	1.056	0.73
PARP_1	1.012	0.93	0.994	0.97
SERPINA12	0.986	0.93	0.92	0.59
HAGH	0.991	0.95	0.808	0.17
MATN3	1.009	0.95	1.377	0.044
NMNAT1	1.009	0.95	0.815	0.17
N_CDase	0.991	0.95	1.049	0.75
PAPPA	0.995	0.97	1.025	0.87
S100A4	0.995	0.97	0.99	0.95
TCL1A	0.995	0.97	0.818	0.19
SELE	0.999	0.99	0.988	0.93

## Sheet: Fig_4
Cluster	Enrichment Score	Pathways orTerms	PValue
1	6.4	IPR001368:TNFR/NGFR cysteine-rich region	8.37896e-12
		SM00208:TNFR	2.53995e-11
		REPEAT:TNFR-Cys 1	3.4133e-11
		REPEAT:TNFR-Cys 2	3.4133e-11
		REPEAT:TNFR-Cys 3	9.19127e-11
		REPEAT:TNFR-Cys	9.38508e-10
		DOMAIN:TNFR-Cys	9.16776e-09
		REPEAT:TNFR-Cys 4	1.81842e-05
		KW-0053~Apoptosis	3.33508e-05
		hsa04060:Cytokine-cytokine receptor interaction	0.000395315
		GO:0006915~apoptotic process	0.000700772
2	3.8	KW-0675~Receptor	1.28838e-06
		TOPO_DOM:Extracellular	7.84387e-05
		TOPO_DOM:Cytoplasmic	8.18891e-05
		TRANSMEM:Helical	8.27083e-05
		KW-0812~Transmembrane	0.000209041
		KW-1133~Transmembrane helix	0.000209041
		GO:0016021~integral component of membrane	0.000972088
		KW-0472~Membrane	0.00181156
		GO:0005886~plasma membrane	0.00295174
3	2.3	DOMAIN:TNFR-Cys	9.16776e-09
		GO:0005031~TNF-activated receptor activity	4.97286e-07
		GO:0033209~TNF-mediated signaling pathway	4.44708e-06
4	1.1	DOMAIN:Death	0.00252347
		IPR000488:Death domain	0.0046366
		IPR011029:Death-like domain	0.0046366
		SM00005:DEATH	0.0068907

## Sheet: Fig_5A
Gene	Mean	Group
TNF-R7	9.9859	Control
CD99L2	8.76679	Control
COLEC12	2.51969	Control
CRELD2	7.92564	Control
CTSZ	12.3917	Control
DLL1	5.54571	Control
DSC2	9.81307	Control
TNF-R27	3.54806	Control
EFNA4	6.81346	Control
EPHA2	3.17044	Control
EPHB4	8.38483	Control
ESAM	7.21179	Control
TNF-R6	10.5659	Control
FSTL3	5.59205	Control
KIM-1	5.59056	Control
HSPG2	6.24556	Control
IL18BP	8.83434	Control
IL-1RT1	9.48248	Control
LAYN	2.89893	Control
TNF-R3	10.1324	Control
PI3	9.40007	Control
PILRA	11.4681	Control
TNF-R19L	11.439	Control
SCARB2	10.2521	Control
TGFR-2	13.3104	Control
TNF-R10A	9.30162	Control
TNF-R10B	10.4009	Control
TNF-R11A	5.50187	Control
TNF-R12A	6.16888	Control
TNF-R14	11.4812	Control
TNF-R1A	12.6675	Control
TNF-R1B	13.0853	Control
TNFRSF21	5.14675	Control
TNFRSF4	6.4913	Control
VSIG4	4.53763	Control
TNF-R7	9.79755	Case
CD99L2	8.75185	Case
COLEC12	2.51058	Case
CRELD2	7.8578	Case
CTSZ	12.4733	Case
DLL1	5.43924	Case
DSC2	10.3152	Case
TNF-R27	3.53152	Case
EFNA4	6.76556	Case
EPHA2	3.13662	Case
EPHB4	8.56053	Case
ESAM	7.43924	Case
TNF-R6	10.668	Case
FSTL3	5.62323	Case
KIM-1	5.46696	Case
HSPG2	6.28599	Case
IL18BP	8.80274	Case
IL-1RT1	9.69341	Case
LAYN	2.83524	Case
TNF-R3	10.2315	Case
PI3	9.6267	Case
PILRA	11.5726	Case
TNF-R19L	11.5883	Case
SCARB2	10.2632	Case
TGFR-2	13.3652	Case
TNF-R10A	9.24237	Case
TNF-R10B	10.4518	Case
TNF-R11A	5.48972	Case
TNF-R12A	6.33941	Case
TNF-R14	11.5238	Case
TNF-R1A	12.7952	Case
TNF-R1B	13.1243	Case
TNFRSF21	5.1378	Case
TNFRSF4	6.40297	Case
VSIG4	4.49756	Case
TNF-R19	NA	Case
TNF-R19	NA	Control
TNF-R6B	NA	Case
TNF-R6B	NA	Control
CD300LG	NA	Case
CD300LG	NA	Control
FOLR1	NA	Case
FOLR1	NA	Control
KLK11	NA	Case
KLK11	NA	Control
PGF	NA	Case
PGF	NA	Control
CDH3	NA	Case
CDH3	NA	Control
WFDC2	NA	Case
WFDC2	NA	Control
AMBP	NA	Case
AMBP	NA	Control
PVRL4	NA	Case
PVRL4	NA	Control
TFF3	NA	Case
TFF3	NA	Control

## Sheet: Fig_5B
id	gene_name	baseMean	MLE_log2FC	log2FoldChange	lfcSE	stat	pvalue
ENSG00000018408	WWTR1	20.9768	-5.67652e-05	0.000494612	0.129107	-0.000297546	0.999763
ENSG00000147874	HAUS6	812.629	2.09926e-06	0.000100287	0.0642482	3.07957e-05	0.999975
ENSG00000150776	NKAPD1	458.174	-2.77958e-06	6.40483e-05	0.0781961	-3.24178e-05	0.999974
ENSG00000165092	ALDH1A1	212.306	5.26161e-06	-0.000668104	0.130574	2.66828e-05	0.999979
ENSG00000182586	LINC00334	17.1313	7.26993e-05	0.00428612	0.125793	0.000169784	0.999865
ENSG00000198003	ODAD3	8.36751	2.561e-05	-0.0037114	0.136805	0.000106003	0.999915
ENSG00000200488	RN7SKP203	772.519	-6.63861e-05	-0.00759823	0.136381	-0.000281104	0.999776
ENSG00000212993	POU5F1B	28.9856	6.74092e-05	-0.000385176	0.120296	0.000417436	0.999667
ENSG00000267123	SCAT1	28.8026	9.57426e-05	0.000508451	0.13124	0.000477732	0.999619
ENSG00000001460	STPG1	90.8701	-7.24761e-05	-5.72349e-06	0.0952638	-0.000655609	0.999477
ENSG00000091129	NRCAM	55.4103	0.000297814	-0.037015	0.131685	0.000790681	0.999369
ENSG00000135392	DNAJC14	573.229	3.43501e-05	0.000116707	0.0482638	0.000689236	0.99945
ENSG00000142794	NBPF3	252.726	-9.9434e-05	-0.000845535	0.11608	-0.000660018	0.999473
ENSG00000182247	UBE2E2	235.906	-6.3627e-05	-0.000413611	0.0804147	-0.000717129	0.999428
ENSG00000227001	NBPF2P	8.59577	0.000263977	-0.00666964	0.133836	0.000743675	0.999407
ENSG00000284987		16.2143	-0.000210135	-0.0118526	0.138043	-0.000768677	0.999387
ENSG00000230928		92.8521	8.16278e-05	0.000155807	0.071592	0.00105741	0.999156
ENSG00000232973	CYP1B1-AS1	111.286	0.00020554	-0.00273065	0.128618	0.00108909	0.999131
ENSG00000267469		10.0654	0.00050834	0.0120005	0.131653	0.00134793	0.998925
ENSG00000102471	NDFIP2	66.8419	-0.000215899	-0.000289055	0.110559	-0.00156079	0.998755
ENSG00000162441	LZIC	627.262	6.40894e-05	9.49089e-05	0.0422497	0.00148049	0.998819
ENSG00000164776	PHKG1	33.7091	-0.000199419	-0.000150364	0.110861	-0.00143497	0.998855
ENSG00000185920	PTCH1	641.203	-0.000217485	-0.000192624	0.107402	-0.00164839	0.998685
ENSG00000242791		5.01356	0.000547491	0.00179744	0.132841	0.00149888	0.998804
ENSG00000256588		48.2153	-0.000218483	-3.79248e-05	0.104017	-0.00174033	0.998611
ENSG00000258230		42.4668	0.000239655	0.000548364	0.107232	0.00182077	0.998547
ENSG00000283338		8.30453	-0.000464343	0.000264475	0.137402	-0.00185093	0.998523
ENSG00000141497	ZMYND15	63.3211	-0.000352103	0.000710535	0.126295	-0.00195635	0.998439
ENSG00000001561	ENPP4	391.914	-0.000342998	-0.00240421	0.116939	-0.00224569	0.998208
ENSG00000164187	LMBRD2	713.732	-0.000173459	-0.000441894	0.0771553	-0.0020561	0.998359
ENSG00000180357	ZNF609	2444.18	-0.000147695	-0.0010775	0.0679546	-0.00203257	0.998378
ENSG00000266801		45.5037	0.000285685	0.000247455	0.10972	0.00209149	0.998331
ENSG00000281571		43.4336	0.000381697	0.00147574	0.125977	0.00213386	0.998297
ENSG00000107021	TBC1D13	541.433	0.000176556	-0.000198363	0.067922	0.00243107	0.99806
ENSG00000125107	CNOT1	6452.52	-0.000134306	-0.000157325	0.0510076	-0.00253984	0.997974
ENSG00000135249	RINT1	419.218	0.000167974	0.000183511	0.0653853	0.00241564	0.998073
ENSG00000162961	DPY30	242.492	0.000170282	0.000249229	0.0684809	0.00232264	0.998147
ENSG00000182518	FAM104B	72.4952	-0.00045457	-0.000221808	0.123774	-0.0026487	0.997887
ENSG00000220267	ACTBP8	76.7969	-0.00216676	0.0148061	0.080333	-0.0025161	0.997992
ENSG00000230131	LINC02641	33.2701	0.000466551	-9.47586e-05	0.12417	0.00269885	0.997847
ENSG00000285569		4.62635	-0.00102242	0.000406944	0.12544	-0.00237171	0.998108
ENSG00000165684	SNAPC4	385.586	0.000336853	-0.00450184	0.101496	0.00278395	0.997779
ENSG00000186501	TMEM222	683.616	0.000141361	6.98586e-05	0.048842	0.00280058	0.997765
ENSG00000196208	GREB1	8.74426	0.000787946	-0.000259266	0.137995	0.00292966	0.997662
ENSG00000210100	MT-TI	87.2898	-0.000719201	-0.0102861	0.137453	-0.00285938	0.997719
ENSG00000271543		8.3691	-0.000768823	5.60211e-05	0.137857	-0.00293075	0.997662
ENSG00000285215		54.3789	0.000568249	0.00378644	0.129337	0.00296364	0.997635
ENSG00000273196		9.91277	-0.0008452	-0.00162172	0.138015	-0.0031243	0.997507
ENSG00000277744		18.8481	0.00069191	0.00378878	0.133946	0.00320603	0.997442
ENSG00000266088		35.3827	0.000627328	-0.00256703	0.128521	0.00332949	0.997343
ENSG00000245849	RAD51-AS1	475.992	-0.000274634	-0.000275049	0.0725692	-0.00350169	0.997206
ENSG00000182484	WASH6P	246.38	-0.000411964	-0.00155959	0.097775	-0.00359353	0.997133
ENSG00000254409		22.4287	-0.000559915	-0.00202092	0.118743	-0.00355874	0.997161
ENSG00000109667	SLC2A9	242.412	0.000496296	0.000199227	0.108398	0.00370622	0.997043
ENSG00000178015	GPR150	12.2834	-0.000835169	7.57269e-05	0.134238	-0.00383402	0.996941
ENSG00000183979	NPB	11.0385	0.000693208	0.00061743	0.126477	0.00383625	0.996939
ENSG00000100281	HMGXB4	525.436	-0.000170917	-0.000156978	0.0415311	-0.00401997	0.996793
ENSG00000145439	CBR4	625.072	-0.000282339	-0.000198735	0.0646538	-0.00411248	0.996719
ENSG00000133112	TPT1	30290.3	-0.000529615	6.66153e-05	0.10455	-0.00418643	0.99666
ENSG00000109111	SUPT6H	2272.54	-0.000350322	-0.00121003	0.07528	-0.00427696	0.996587
ENSG00000138640	FAM13A	715.818	0.000655753	0.00142484	0.116441	0.00432779	0.996547
ENSG00000146263	MMS22L	531.403	0.000346797	0.000298699	0.0744753	0.0042884	0.996578
ENSG00000159873	CCDC117	935.129	0.000375298	0.00040431	0.0775151	0.00442369	0.99647
ENSG00000206605	RNU6-946P	31.4611	0.000767436	0.00137382	0.121626	0.00464581	0.996293
ENSG00000265093	RN7SL246P	26.3862	-0.000674849	-0.0027263	0.114109	-0.00461988	0.996314
ENSG00000274340		6.11509	0.00149878	0.00657049	0.136142	0.0045882	0.996339
ENSG00000276241		19.4855	0.0021787	0.0217206	0.115999	0.00429338	0.996574
ENSG00000280287		414.751	-0.000413613	-0.00166274	0.0854196	-0.00432266	0.996551
ENSG00000170417	TMEM182	66.2912	0.000690705	0.000578755	0.11042	0.00500383	0.996008
ENSG00000103249	CLCN7	981.536	0.00073144	-0.00426259	0.111433	0.00521857	0.995836
ENSG00000157869	RAB28	342.852	0.000348658	0.000526634	0.0612228	0.00539928	0.995692
ENSG00000175920	DOK7	17.4729	0.0012747	0.00119476	0.136919	0.00524715	0.995813
ENSG00000183496	MEX3B	21.3088	-0.000888429	-0.00537995	0.123545	-0.00519764	0.995853
ENSG00000225439	BOLA3-AS1	40.7027	0.000651181	0.000469474	0.102602	0.00529521	0.995775
ENSG00000265321	MIR4263	7.04993	-0.00172527	-0.00127436	0.136421	-0.0053519	0.99573
ENSG00000116918	TSNAX	615.425	-0.000456702	-0.000423835	0.0736894	-0.00571892	0.995437
ENSG00000127957	PMS2P3	273.961	0.000399459	7.86197e-05	0.0652831	0.00575484	0.995408
ENSG00000137269	LRRC1	67.1994	0.00061772	0.000364857	0.0932274	0.00575547	0.995408
ENSG00000174365	SNHG11	95.3689	0.00053771	0.00105224	0.0838619	0.00575169	0.995411
ENSG00000215388	ACTG1P3	90.2982	0.000481095	0.000176006	0.0759604	0.00581037	0.995364
ENSG00000253399		20.9715	-0.000920708	-0.00166162	0.115826	-0.00613469	0.995105
ENSG00000197409	H3C4	20.3969	0.0012018	0.00139132	0.127898	0.00646377	0.994843
ENSG00000197980	LEKR1	18.0307	-0.00157992	-0.00119625	0.136763	-0.00655989	0.994766
ENSG00000275927		90.3683	0.00093698	-0.00462284	0.111666	0.00666124	0.994685
ENSG00000272146	ARF4-AS1	45.099	0.000807424	0.000593439	0.1006	0.00675973	0.994607
ENSG00000197713	RPE	954.899	-0.000521713	-0.000493281	0.0704267	-0.0068893	0.994503
ENSG00000244733		6.15858	0.00312402	-0.0140722	0.122436	0.00685993	0.994527
ENSG00000257809		24.557	0.000961276	0.00136676	0.111821	0.00681641	0.994561
ENSG00000064886	CHI3L2	138.635	-0.00113003	-0.000861316	0.116844	-0.00740961	0.994088
ENSG00000078804	TP53INP2	408.862	-0.00128935	-0.0106674	0.12421	-0.00745402	0.994053
ENSG00000083099	LYRM2	414.85	-0.000724405	-0.000477142	0.0876929	-0.00731969	0.99416
ENSG00000104852	SNRNP70	3775.37	-0.000704494	-0.0023539	0.0842965	-0.00748734	0.994026
ENSG00000122008	POLK	1059.81	0.000541983	0.000326324	0.0714798	0.00703419	0.994388
ENSG00000129946	SHC2	5.53682	-0.00314122	-0.0385137	0.125686	-0.00731599	0.994163
ENSG00000152818	UTRN	11020.5	-0.000383322	-0.000388248	0.0527142	-0.00699602	0.994418
ENSG00000167641	PPP1R14A	58.9476	0.00192833	0.000195157	0.136834	0.00797871	0.993634
ENSG00000178460	MCMDC2	9.20154	0.00177941	0.00123168	0.136071	0.00763529	0.993908
ENSG00000178605	GTPBP6	685.887	-0.000609714	-0.00193949	0.0733793	-0.00767315	0.993878
ENSG00000184384	MAML2	2754.57	0.000536382	6.1709e-05	0.070865	0.00703206	0.994389
ENSG00000185065		18.9109	-0.00128268	-0.000278921	0.120366	-0.00793349	0.99367
ENSG00000188493	C19orf54	178.509	0.000829227	-0.00106883	0.089696	0.00813546	0.993509
ENSG00000198885	ITPRIPL1	152.005	-0.00107816	-0.000884566	0.111076	-0.00773396	0.993829
ENSG00000198911	SREBF2	1782.89	-0.000507574	-0.000965684	0.0666084	-0.00714713	0.994297
ENSG00000205918	PDPK2P	13.6182	-0.00197823	-0.0101518	0.13795	-0.00743931	0.994064
ENSG00000242756	RHOT1P3	4.17483	-0.00300136	0.000152169	0.128651	-0.00742775	0.994074
ENSG00000259182		36.4712	0.00177086	-0.00424732	0.13647	0.00746368	0.994045
ENSG00000260064		13.585	0.00155698	0.000606418	0.130474	0.00791115	0.993688
ENSG00000272911		37.5699	0.00112533	0.00243259	0.119919	0.00701406	0.994404
ENSG00000275202		23.2112	-0.00108697	-0.00118613	0.111667	-0.00772513	0.993836
ENSG00000276291	FRG1HP	515.867	-0.00054698	-0.000356129	0.0711793	-0.007134	0.994308
ENSG00000198918	RPL39	1486.48	0.00139588	-0.000759577	0.122868	0.00826902	0.993402
ENSG00000117400	MPL	84.0653	-0.00260398	0.015729	0.137106	-0.00837886	0.993315
ENSG00000260456	C16orf95	18.9883	0.00134389	0.00206114	0.119572	0.0084242	0.993279
ENSG00000014914	MTMR11	265.057	0.00124783	-0.000970116	0.113503	0.0086245	0.993119
ENSG00000059588	TARBP1	759.578	0.000648949	0.000664527	0.0704362	0.00856811	0.993164
ENSG00000064652	SNX24	103.486	0.000957459	0.000625846	0.0939127	0.00883276	0.992953
ENSG00000100410	PHF5A	261.529	0.000753123	0.000688118	0.0783603	0.00876116	0.99301
ENSG00000177943	MAMDC4	53.2312	-0.00154569	-0.00245428	0.126443	-0.00856313	0.993168
ENSG00000198265	HELZ	5056.63	-0.000385426	-0.000385685	0.0439221	-0.00854707	0.993181
ENSG00000242853	RN7SL749P	24.8652	-0.0014793	-0.00597759	0.124101	-0.00856759	0.993164
ENSG00000273402		14.0294	0.00215384	0.00254754	0.137403	0.00858959	0.993147
ENSG00000066135	KDM4A	663.732	0.000388946	0.000329612	0.0417826	0.00909028	0.992747
ENSG00000253392		19.5007	-0.00142484	0.00027068	0.118823	-0.00904279	0.992785
ENSG00000105146	AURKC	10.2993	-0.00249655	-0.0130736	0.138021	-0.009216	0.992647
ENSG00000137834	SMAD6	14.6044	0.00234287	0.00184626	0.13752	0.00925917	0.992612
ENSG00000241244	IGKV1D-16	5.05101	0.00328896	0.00868206	0.13348	0.00916293	0.992689
ENSG00000201077	RNU6-188P	11.186	-0.00180754	-0.000738718	0.129667	-0.0093512	0.992539
ENSG00000135338	LCA5	12.5089	0.0022402	-0.00339185	0.13586	0.00970248	0.992259
ENSG00000141655	TNFRSF11A	48.9283	-0.00195584	-0.00066012	0.131429	-0.00971451	0.992249
ENSG00000067369	TP53BP1	926.985	0.000545779	0.000435387	0.0529788	0.00990714	0.992095
ENSG00000249684		182.696	0.00145153	-0.00165257	0.113434	0.010043	0.991987
ENSG00000087008	ACOX3	395.612	0.000651569	0.000349863	0.0591148	0.0104908	0.99163
ENSG00000105227	PRX	66.7041	-0.00141813	-0.00332962	0.109864	-0.0103595	0.991734
ENSG00000125637	PSD4	6836.02	-0.0010035	-0.00272913	0.0865123	-0.0103187	0.991767
ENSG00000197935	ZNF311	8.97669	0.00252421	0.00131697	0.1371	0.01027	0.991806
ENSG00000266783		50.0514	-0.00118809	-0.000952285	0.0975383	-0.0103981	0.991704
ENSG00000283222	MIR4433A	14.2719	-0.00347469	-0.00355499	0.135527	-0.0103718	0.991725
ENSG00000007255	TRAPPC6A	147.998	0.00106742	0.00143542	0.0877494	0.0107764	0.991402
ENSG00000062598	ELMO2	1471.1	0.000643243	0.000536756	0.0575281	0.0106725	0.991485
ENSG00000132329	RAMP1	13.0863	-0.00288099	0.00673261	0.137995	-0.0107183	0.991448
ENSG00000100982	PCIF1	1284.67	-0.000783929	-0.00100398	0.0666233	-0.0110356	0.991195
ENSG00000101347	SAMHD1	10126.6	-0.000792792	-0.00077178	0.0665626	-0.0111721	0.991086
ENSG00000133393	CEP20	394.531	-0.0010028	-0.000890207	0.0797003	-0.0114269	0.990883
ENSG00000134508	CABLES1	10.6163	0.00299766	0.000700364	0.13795	0.0112651	0.991012
ENSG00000150281	CTF1	15.6827	-0.00188178	-0.0031242	0.123667	-0.0109808	0.991239
ENSG00000157181	ODR4	418.479	-0.000813971	-0.000644175	0.0652149	-0.0117405	0.990633
ENSG00000166200	COPS2	989.653	-0.00143889	-0.00176814	0.102367	-0.0117421	0.990631
ENSG00000173085	COQ2	371.252	0.00100106	0.000921158	0.0817069	0.0110628	0.991173
ENSG00000184076	UQCR10	380.716	0.0010826	0.000594517	0.0847849	0.0114219	0.990887
ENSG00000187109	NAP1L1	4456.87	-0.000828241	-0.00044475	0.0695539	-0.0110965	0.991146
ENSG00000188818	ZDHHC11	51.1279	-0.00197553	-0.00422078	0.123247	-0.0116226	0.990727
ENSG00000198804	MT-CO1	51865.2	-0.00185593	-0.0135252	0.120358	-0.0114846	0.990837
ENSG00000230257	NFE4	161.953	-0.00239231	-0.00258451	0.131277	-0.0119283	0.990483
ENSG00000235062	BCRP5	8.35514	0.00275243	-0.000376762	0.136592	0.0115227	0.990806
ENSG00000261736		36.9172	-0.00168285	-0.00392961	0.116646	-0.0110686	0.991169
ENSG00000267249		10.5744	0.00244448	0.00759228	0.133776	0.0113752	0.990924
ENSG00000278206		24.2637	0.00195452	0.00233687	0.123273	0.0114913	0.990831
ENSG00000286431		67.6835	0.00107394	0.00732226	0.0868298	0.0109718	0.991246
ENSG00000286599		9.52667	0.00313464	0.0072543	0.137952	0.0117673	0.990611
ENSG00000262304		5.99223	0.00386978	-0.00623656	0.136515	0.0120485	0.990387
ENSG00000067113	PLPP1	83.6635	0.00147345	0.00266319	0.10105	0.0122556	0.990222
ENSG00000188033	ZNF490	267.37	0.000660613	0.000606886	0.0520578	0.012221	0.990249
ENSG00000183814	LIN9	111.388	-0.00139605	-0.00113408	0.0941523	-0.012834	0.98976
ENSG00000260296		42.8031	-0.0021872	-0.000552334	0.122522	-0.013034	0.989601
ENSG00000122218	COPA	3053.33	-0.000854442	-0.000824264	0.0612588	-0.0132234	0.98945
ENSG00000139610	CELA1	8.08284	0.00415431	0.00188138	0.136902	0.0132144	0.989457
ENSG00000164465	DCBLD1	107.366	0.00161476	0.00140886	0.102219	0.0132052	0.989464
ENSG00000172031	EPHX4	7.00877	-0.00559774	-0.000828991	0.126467	-0.013246	0.989432
ENSG00000178977	LINC00324	232.114	-0.00103174	-0.000848963	0.0725092	-0.0131677	0.989494
ENSG00000183793	NPIPA5	37.1769	-0.00380992	-0.00284078	0.138007	-0.0134336	0.989282
ENSG00000235090	RPL7L1P3	25.1226	-0.00207637	0.00166394	0.118609	-0.0132236	0.989449
ENSG00000265253	MIR4446	12.0158	-0.00325523	0.000965698	0.136897	-0.0134082	0.989302
ENSG00000269873		55.906	-0.00159482	-0.00195311	0.099117	-0.0136422	0.989115
ENSG00000280953	LINC01163	25.42	0.00264731	0.00227064	0.130136	0.0135606	0.989181
ENSG00000198843	SELENOT	1813.18	0.00139572	0.000574591	0.0885599	0.013924	0.988891
ENSG00000210191	MT-TL2	42.8684	0.00367375	-0.0139568	0.137873	0.0140003	0.98883
ENSG00000271533		795.074	0.00163419	0.00138469	0.099181	0.0139676	0.988856
ENSG00000187904		27.7574	0.00275498	0.00285418	0.129869	0.0141985	0.988672
ENSG00000268745		7.4364	-0.00377059	-0.00196115	0.137869	-0.0143484	0.988552
ENSG00000270083		26.309	0.00201	0.00392443	0.111425	0.0143374	0.988561
ENSG00000253865		9.27628	-0.00301043	-0.00723992	0.13258	-0.0145053	0.988427
ENSG00000171163	ZNF692	365.074	-0.00141307	-0.00278222	0.086136	-0.0146114	0.988342
ENSG00000188681	TEKT4P2	41.7395	0.00532118	-0.00401804	0.133296	0.0147559	0.988227
ENSG00000068831	RASGRP2	4399.36	-0.0012987	-0.00236096	0.0787968	-0.0150065	0.988027
ENSG00000077684	JADE1	1647.56	-0.000737874	-0.000722612	0.0472402	-0.0151478	0.987914
ENSG00000134297	PLEKHA8P1	77.7376	0.00167596	0.00197681	0.0959262	0.0150153	0.98802
ENSG00000254718		32.9804	-0.0023907	-0.00263851	0.119104	-0.0151057	0.987948
ENSG00000279946		13.9673	-0.00340601	-0.00669152	0.13508	-0.015198	0.987874
ENSG00000205913	SRRM2-AS1	73.8878	-0.00159403	-0.00208521	0.0909437	-0.0153547	0.987749
ENSG00000153832	FBXO36	24.3239	-0.00226949	-0.00400769	0.114414	-0.0154619	0.987664
ENSG00000141294	LRRC46	12.1084	0.00330796	-0.000231845	0.133261	0.015641	0.987521
ENSG00000144224	UBXN4	2454.81	-0.000740909	-0.000685987	0.0457655	-0.0157312	0.987449
ENSG00000158373	H2BC5	542.716	-0.00180957	-0.000758585	0.0976612	-0.0158107	0.987385
ENSG00000224430	MKRN5P	12.976	0.00341804	0.00546037	0.13398	0.0158186	0.987379
ENSG00000237296	SMG1P1	531.677	0.00136428	0.00118947	0.0788751	0.015745	0.987438
ENSG00000113851	CRBN	1858.65	0.00119207	0.00118645	0.06951	0.0159826	0.987248
ENSG00000185088	RPS27L	386.385	-0.00152802	-0.00143573	0.0851197	-0.0160408	0.987202
ENSG00000211687	TRGJ2	10.5246	-0.00477383	-0.0136667	0.137709	-0.0161042	0.987151
ENSG00000213145	CRIP1	277.733	0.001955	0.00192116	0.101058	0.0162604	0.987027
ENSG00000270339	PPIAL4H	23.1498	-0.00415561	-0.00131249	0.13778	-0.0160174	0.98722
ENSG00000278677	H2AC17	154.818	-0.00192066	-0.000171549	0.100123	-0.0161917	0.987081
ENSG00000198658	ABHD17AP1	7.16873	-0.00487379	-0.0032289	0.137664	-0.0163744	0.986936
ENSG00000234797	RPS3AP6	66.0688	0.00301333	0.0019909	0.127287	0.0164151	0.986903
ENSG00000158473	CD1D	493.61	0.00232878	0.00151703	0.111777	0.0165282	0.986813
ENSG00000176182	MYPOP	264.412	-0.0015584	-0.00254864	0.0839612	-0.0166458	0.986719
ENSG00000278075		17.8947	0.00345705	0.0067833	0.132845	0.016539	0.986804
ENSG00000287848		17.057	-0.00316456	-0.00313704	0.129344	-0.0164993	0.986836
ENSG00000066185	ZMYND12	12.6716	0.00390458	0.00166589	0.135936	0.0168551	0.986552
ENSG00000273454		20.2728	0.00263141	0.00188332	0.117745	0.0170012	0.986436
ENSG00000109685	NSD2	1230.41	0.000998482	0.000777201	0.0539909	0.0177565	0.985833
ENSG00000117266	CDK18	63.3992	0.00248232	-0.00281685	0.113359	0.0171922	0.986283
ENSG00000119446	RBM18	558.141	0.000955107	0.000925945	0.0534699	0.0171648	0.986305
ENSG00000133884	DPF2	1709.02	-0.0011809	-0.00166944	0.0649071	-0.0171248	0.986337
ENSG00000136450	SRSF1	1599.08	-0.00100142	-0.000961058	0.0560164	-0.0171077	0.986351
ENSG00000168803	ADAL	115.046	-0.00163023	-0.00116874	0.0829397	-0.0176819	0.985893
ENSG00000184385	UMODL1-AS1	6.64813	0.00864417	-0.0206391	0.117117	0.0173529	0.986155
ENSG00000186998	EMID1	31.1255	-0.00430327	-0.00205141	0.136803	-0.0178254	0.985778
ENSG00000228793		4.84247	-0.00809489	-0.00269452	0.120682	-0.0172354	0.986249
ENSG00000237836	PHKA2-AS1	8.94416	0.00363881	-0.000162697	0.132762	0.0174382	0.986087
ENSG00000253251	SHLD3	72.8782	-0.00195867	-0.00167702	0.0957729	-0.0175871	0.985968
ENSG00000254698		6.70508	0.0057776	0.00247732	0.136448	0.0179492	0.985679
ENSG00000254772	EEF1G	14.1355	0.00334097	2.7148e-05	0.129011	0.0175474	0.986
ENSG00000257715		14.8413	0.00425701	0.0029019	0.137022	0.0174168	0.986104
ENSG00000270474	IGHV3-29	4.18937	-0.00753355	-0.00472871	0.125476	-0.0174816	0.986052
ENSG00000287548		6.5574	0.0057305	0.00197916	0.136298	0.0176767	0.985897
ENSG00000175115	PACS1	5757.77	-0.00177959	-0.00399349	0.0871168	-0.0181358	0.985531
ENSG00000274341		26.632	-0.00295291	-0.00638902	0.120988	-0.0180675	0.985585
ENSG00000281394	SCARNA4	11.2624	-0.00338595	-0.00302679	0.128047	-0.0181491	0.98552
ENSG00000287975		44.0268	-0.00265287	-0.000768201	0.114335	-0.018097	0.985561
ENSG00000151233	GXYLT1	552.417	0.00123209	0.00116811	0.0634003	0.0183473	0.985362
ENSG00000228323	MYADM-AS1	14.0048	-0.00401733	-0.00130999	0.134458	-0.0183114	0.98539
ENSG00000277157	H4C4	331.143	-0.00270161	-0.00314796	0.114279	-0.018449	0.985281
ENSG00000287067		21.4328	0.00269713	0.00176175	0.114533	0.0183415	0.985366
ENSG00000138180	CEP55	13.9724	-0.00481273	-0.00241312	0.137702	-0.0187013	0.985079
ENSG00000270605		77.0579	-0.00202895	-0.00118935	0.0939446	-0.0187078	0.985074
ENSG00000156395	SORCS3	50.3888	0.00565861	0.00282251	0.137566	0.018819	0.984985
ENSG00000274419	TBC1D3D	6.99603	-0.00934291	-0.00217088	0.117729	-0.0189398	0.984889
ENSG00000103510	KAT8	1009.34	-0.00129952	-0.00153404	0.0643868	-0.0190173	0.984827
ENSG00000143933	CALM2	5025.92	-0.00134581	-0.00122777	0.0660184	-0.0191436	0.984727
ENSG00000160633	SAFB	1684.28	0.00121056	0.000876508	0.0600599	0.0191516	0.98472
ENSG00000188322	SBK1	644.609	-0.0019449	-0.0033558	0.0892848	-0.0191969	0.984684
ENSG00000263884	THOC1-DT	63.6857	0.00260951	0.00250488	0.10948	0.0191739	0.984702
ENSG00000257176		203.478	0.00328429	0.00234703	0.12277	0.0194894	0.984451
ENSG00000101182	PSMA7	872.864	0.00121335	0.00121015	0.058785	0.0196574	0.984317
ENSG00000102003	SYP	21.2788	0.00267749	-0.000307473	0.109276	0.0197311	0.984258
ENSG00000168264	IRF2BP2	2364.28	0.00098663	0.000926608	0.0481842	0.0198319	0.984177
ENSG00000196242	OR2C3	4.26307	-0.00897357	-0.02061	0.122727	-0.0197333	0.984256
ENSG00000141504	SAT2	190.032	0.00190734	0.00129665	0.0852527	0.019983	0.984057
ENSG00000009335	UBE3C	1957.88	-0.000759527	-0.00077276	0.0336027	-0.022263	0.982238
ENSG00000033178	UBA6	1290.65	-0.00137888	-0.00138706	0.0619989	-0.021055	0.983202
ENSG00000048052	HDAC9	875.615	-0.00235246	-0.0021181	0.0931361	-0.0219492	0.982488
ENSG00000063978	RNF4	1950.65	0.00115567	0.00101543	0.0502901	0.0221901	0.982296
ENSG00000088827	SIGLEC1	168.003	-0.00755548	0.448011	0.135129	-0.0221891	0.982297
ENSG00000106635	BCL7B	738.996	-0.0011254	-0.00108883	0.0499663	-0.021759	0.98264
ENSG00000110079	MS4A4A	96.2589	0.00403727	0.000421701	0.127289	0.0219933	0.982453
ENSG00000119139	TJP2	88.855	-0.00270501	-0.00196476	0.103614	-0.0216752	0.982707
ENSG00000123595	RAB9A	287.497	-0.00138854	-0.00119286	0.0645701	-0.0202545	0.98384
ENSG00000123892	RAB38	17.4447	-0.00613006	-0.00748568	0.137935	-0.0212955	0.98301
ENSG00000125868	DSTN	477.815	-0.00195792	-0.00153534	0.0827005	-0.0213139	0.982995
ENSG00000128040	SPINK2	6.96771	0.00654337	0.00360513	0.136581	0.0204595	0.983677
ENSG00000130177	CDC16	1115.98	0.00151192	0.00141818	0.0662768	0.0214108	0.982918
ENSG00000131351	HAUS8	174.398	-0.00135329	-0.00138447	0.0576217	-0.0224125	0.982119
ENSG00000136273	HUS1	715.599	0.00135173	0.00125142	0.0586083	0.0219722	0.98247
ENSG00000136425	CIB2	21.0227	0.0038374	0.00472975	0.127385	0.0208565	0.98336
ENSG00000139697	SBNO1	2656.21	0.00078826	0.000778356	0.0359164	0.0215689	0.982792
ENSG00000143333	RGS16	15.1317	-0.00534465	0.00181384	0.136606	-0.022353	0.982166
ENSG00000144021	CIAO1	1375.58	-0.000790502	-0.000796105	0.0351246	-0.022135	0.98234
ENSG00000147121	KRBOX4	313.665	-0.00138492	-0.0013736	0.0633099	-0.0206561	0.98352
ENSG00000149089	APIP	237.42	0.00182977	0.00168658	0.078583	0.0212126	0.983076
ENSG00000149485	FADS1	231.61	-0.00261181	-0.00259592	0.105626	-0.0203208	0.983787
ENSG00000151500	THYN1	277.369	-0.00132692	-0.00118157	0.0606352	-0.0207705	0.983429
ENSG00000159788	RGS12	231.311	0.00200995	-0.000814272	0.0882851	0.0201326	0.983938
ENSG00000165457	FOLR2	30.9149	0.00482633	0.00257	0.134675	0.0218494	0.982568
ENSG00000173349	SFT2D3	321.659	0.00209314	0.00181746	0.0876761	0.0211552	0.983122
ENSG00000173875	ZNF791	1160.12	0.00206696	0.00178876	0.0829162	0.0224281	0.982106
ENSG00000175105	ZNF654	797.489	-0.00161095	-0.0014964	0.0737733	-0.0201455	0.983927
ENSG00000184428	TOP1MT	198.017	-0.00240028	-0.00420052	0.0949235	-0.0218211	0.982591
ENSG00000221406	MIR320B2	5.7384	-0.00588099	0.00582337	0.137996	-0.0207314	0.98346
ENSG00000230082	PRRT3-AS1	35.5411	-0.00276177	-0.0028421	0.108325	-0.0206436	0.98353
ENSG00000236990		5.56231	0.00721914	0.0020889	0.13433	0.0206658	0.983512
ENSG00000238578	SNORD4A	16.0742	0.00397731	0.000451764	0.130545	0.0201758	0.983903
ENSG00000241666		53.7571	-0.00289509	-0.00262476	0.113058	-0.020146	0.983927
ENSG00000243094	RPL32P2	10.2833	-0.00491457	-0.0109604	0.134764	-0.0221678	0.982314
ENSG00000248969		10.8083	0.00404314	0.00299793	0.131292	0.0201433	0.983929
ENSG00000252835	SCARNA21	2522.3	-0.00477479	-0.0126866	0.136433	-0.0201688	0.983909
ENSG00000258839	MC1R	148.91	0.00245747	-0.00134358	0.100051	0.02074	0.983453
ENSG00000259315	ACTG1P17	60.9191	0.00238507	0.00249808	0.0991843	0.0203826	0.983738
ENSG00000263001	GTF2I	1062.86	0.0012102	0.000833645	0.053293	0.0218277	0.982585
ENSG00000268279		70.4934	-0.00320763	-0.002876	0.117949	-0.0206586	0.983518
ENSG00000272182		44.899	-0.00240469	-0.00336547	0.0994633	-0.0204658	0.983672
ENSG00000275160		15.953	0.00461632	0.00224715	0.133029	0.0219747	0.982468
ENSG00000282133	TRBJ1-3	63.2091	0.00283599	0.00281528	0.108332	0.0211985	0.983087
ENSG00000283199	C13orf46	569.2	-0.00258697	-0.00494393	0.101249	-0.0214573	0.982881
ENSG00000285688		38.5338	0.00317246	0.00288577	0.114035	0.0217444	0.982652
ENSG00000286977		26.6581	0.00425658	-0.00327662	0.133073	0.0202429	0.98385
ENSG00000162194	LBHD1	210.325	0.00175634	0.0015701	0.0714652	0.0227998	0.98181
ENSG00000164556	FAM183BP	5.37628	-0.00650754	-0.0141093	0.138024	-0.023203	0.981488
ENSG00000163872	YEATS2	1264.23	0.000926103	0.000859182	0.0388154	0.0233775	0.981349
ENSG00000241370	RPP21	92.2159	0.00199182	0.00113942	0.0774935	0.0234848	0.981264
ENSG00000135482	ZC3H10	604.788	0.00116743	0.00114501	0.0473988	0.0238807	0.980948
ENSG00000274695		9.30864	-0.0060554	-0.00573129	0.137506	-0.0239404	0.9809
ENSG00000117479	SLC19A2	114.048	0.00252342	0.00263227	0.091563	0.0240889	0.980782
ENSG00000100764	PSMC1	543.439	0.00108479	0.00106701	0.0437	0.0241847	0.980705
ENSG00000112200	ZNF451	2612.89	0.00179779	0.00166681	0.0691538	0.0242474	0.980655
ENSG00000145743	FBXL17	745.824	0.00141336	0.00133209	0.0556917	0.024299	0.980614
ENSG00000163704	PRRT3	153.061	0.00201437	0.00196016	0.075665	0.0244426	0.9805
ENSG00000253214		51.8426	0.00564132	0.00125882	0.136017	0.0242775	0.980631
ENSG00000279457	WASH9P	213.172	-0.00352301	-0.00274171	0.113466	-0.0243637	0.980563
ENSG00000141580	WDR45B	826.763	-0.00111402	-0.00113679	0.0441194	-0.0245875	0.980384
ENSG00000232053		38.4608	-0.00387936	-0.00319464	0.118788	-0.0246407	0.980342
ENSG00000288690	FLJ43315	4.38997	0.0148891	-0.000361429	0.104438	0.0246517	0.980333
ENSG00000148459	PDSS1	117.729	0.00215213	0.00201012	0.078965	0.0248022	0.980213
ENSG00000160185	UBASH3A	1267.19	-0.00289411	-0.00304692	0.097946	-0.025183	0.979909
ENSG00000162931	TRIM17	16.7454	-0.00533301	-0.00821753	0.133737	-0.0248645	0.980163
ENSG00000198642	KLHL9	1224.43	-0.0023818	-0.00231953	0.0856715	-0.0247992	0.980215
ENSG00000201098	RNY1	161.132	-0.00962331	-0.0178195	0.130786	-0.0249943	0.980059
ENSG00000204147	ASAH2B	47.7776	-0.00407387	-0.00301219	0.121058	-0.0249065	0.98013
ENSG00000230658	KLHL7-DT	14.9008	0.00582663	0.0182336	0.135943	0.0251268	0.979954
ENSG00000236810	ELOA-AS1	97.6401	0.00206255	0.00176093	0.0759869	0.0249001	0.980135
ENSG00000247373	TMED2-DT	267.531	0.00208166	0.00202281	0.0753557	0.0253834	0.979749
ENSG00000255568	BRWD1-AS2	18.1652	0.00448981	0.00325692	0.125776	0.0251897	0.979904
ENSG00000267892		9.6259	-0.00629569	0.00101601	0.137257	-0.0253546	0.979772
ENSG00000278739	MIR6859-4	6.713	-0.00806714	-0.0107512	0.136287	-0.0248654	0.980162
ENSG00000279885		36.3881	-0.00525327	-0.00607292	0.132944	-0.0250709	0.979998
ENSG00000173077	DELEC1	10.304	-0.00747364	-0.00302711	0.137843	-0.0256126	0.979566
ENSG00000105866	SP4	1401.21	0.00200078	0.00175871	0.072074	0.025717	0.979483
ENSG00000065883	CDK13	4544.53	0.000765887	0.000766626	0.0292575	0.0258799	0.979353
ENSG00000110848	CD69	247.159	-0.00372421	-0.00427418	0.113282	-0.0258285	0.979394
ENSG00000182185	RAD51B	312.144	-0.00215097	-0.00198259	0.0763549	-0.0258181	0.979402
ENSG00000172273	HINFP	528.647	-0.00134639	-0.00152286	0.050036	-0.0259927	0.979263
ENSG00000069509	FUNDC1	78.8882	-0.00279083	-0.00147334	0.0925144	-0.0262715	0.979041
ENSG00000111775	COX6A1	849.642	-0.0020981	-0.00192867	0.0733856	-0.0264014	0.978937
ENSG00000143575	HAX1	599.544	-0.00169721	-0.00144415	0.0614768	-0.0261618	0.979128
ENSG00000157240	FZD1	159.132	-0.00405344	-0.00240814	0.117504	-0.0262955	0.979022
ENSG00000253559	OSGEPL1-AS1	17.2124	-0.00403066	-0.00332933	0.117497	-0.0261409	0.979145
ENSG00000280798	LINC00294	303.07	-0.00185026	-0.00178756	0.0662371	-0.0262195	0.979082
ENSG00000100888	CHD8	3425.35	0.00154598	0.00138228	0.0557385	0.0265549	0.978815
ENSG00000239636	TFAP2E-AS1	82.1717	-0.00329869	-0.00275213	0.103271	-0.0265648	0.978807
ENSG00000225218		38.7147	-0.00409548	-0.00661573	0.117118	-0.026734	0.978672
ENSG00000279561		52.378	-0.00467532	-0.00331293	0.12473	-0.0267659	0.978646
ENSG00000047365	ARAP2	3136.24	0.00225033	0.0019441	0.0765685	0.0269209	0.978523
ENSG00000107719	PALD1	16.6421	0.00612136	0.0104428	0.135354	0.0270393	0.978428
ENSG00000129007	CALML4	63.3735	0.00285475	0.000975485	0.0921279	0.0270263	0.978439
ENSG00000160392	C19orf47	283.455	0.00177209	0.001229	0.0622157	0.0269534	0.978497
ENSG00000248714		94.9858	0.00236774	0.00190305	0.079559	0.0270382	0.978429
ENSG00000179833	SERTAD2	1457.06	0.00145093	0.00146796	0.051211	0.027321	0.978204
ENSG00000197912	SPG7	3001.64	-0.00184835	-0.00242566	0.0635245	-0.0274638	0.97809
ENSG00000263006	ROCK1P1	19.9657	0.00677086	-0.00169806	0.137159	0.0274572	0.978095
ENSG00000274265		536.398	-0.00222171	-0.00200037	0.074284	-0.027557	0.978015
ENSG00000286723		7.21239	0.00851125	0.00649458	0.137243	0.0276519	0.97794
ENSG00000127774	EMC6	153.618	-0.00271643	-0.0020782	0.0861946	-0.0280628	0.977612
ENSG00000079313	REXO1	1232.53	0.00262471	0.00103838	0.083447	0.0282533	0.97746
ENSG00000142444	TIMM29	164.616	0.00249469	0.00230212	0.0802552	0.0281857	0.977514
ENSG00000172172	MRPL13	197.926	0.00315919	0.00186029	0.0960123	0.0282704	0.977446
ENSG00000281741		8.75885	0.0121159	0.00151843	0.125632	0.0282092	0.977495
ENSG00000086200	IPO11	428.968	0.00222932	0.00222791	0.072398	0.0285037	0.97726
ENSG00000101745	ANKRD12	4576.97	0.00237044	0.00225182	0.0744121	0.0293421	0.976592
ENSG00000114455	HHLA2	8.85623	0.00672551	0.00411206	0.136323	0.0285348	0.977236
ENSG00000133067	LGR6	140.797	-0.00585697	0.0029755	0.132019	-0.0286551	0.97714
ENSG00000135164	DMTF1	2936.08	-0.00165421	-0.0015621	0.0547679	-0.0289639	0.976893
ENSG00000154227	CERS3	25.7457	-0.00742663	-0.00500611	0.137482	-0.0294478	0.976507
ENSG00000161714	PLCD3	36.939	0.00449094	0.0038117	0.118792	0.0285249	0.977243
ENSG00000162882	HAAO	69.1459	0.00432893	0.00272428	0.115906	0.0288131	0.977014
ENSG00000177700	POLR2L	290.814	-0.00257203	-0.0023395	0.0814945	-0.0285153	0.977251
ENSG00000186111	PIP5K1C	1154.38	0.00296554	0.000482364	0.0901182	0.0289156	0.976932
ENSG00000200164	Y_RNA	7.56792	-0.00787821	-0.00153194	0.138043	-0.0285769	0.977202
ENSG00000207493	SNORA46	14.1018	-0.00458744	-0.00562472	0.119753	-0.0286623	0.977134
ENSG00000240211	PPP1R35-AS1	13.5416	-0.00588131	-0.00444935	0.131467	-0.0291713	0.976728
ENSG00000244560		71.6828	-0.00317204	-0.00490011	0.0945843	-0.0289777	0.976882
ENSG00000246100	LINC00900	12.8352	0.00806552	-0.00447523	0.138049	0.0291372	0.976755
ENSG00000266934		65.8233	0.0040679	0.00097101	0.110938	0.0292412	0.976672
ENSG00000271538	LINC02427	22.1737	0.0081159	0.0137027	0.138017	0.0287093	0.977096
ENSG00000285035		8.6415	0.00629416	0.00280003	0.133846	0.0292485	0.976666
ENSG00000255595		8.29875	-0.013553	-0.247835	0.123108	-0.0295175	0.976452
ENSG00000183281	PLGLB1	116.229	0.0048541	0.0031372	0.121169	0.0296235	0.976367
ENSG00000241973	PI4KA	3408.2	-0.00207611	-0.00277056	0.0659233	-0.0295801	0.976402
ENSG00000260075	NSFP1	47.2097	0.0127693	-0.00682256	0.125504	0.0296594	0.976339
ENSG00000028310	BRD9	962.106	-0.00142694	-0.00155707	0.0465278	-0.0297705	0.97625
ENSG00000113971	NPHP3	464.239	-0.00204836	-0.00188017	0.0647731	-0.0297735	0.976248
ENSG00000125755	SYMPK	2022.21	-0.00213168	-0.00287972	0.0668755	-0.0298792	0.976163
ENSG00000133104	SPART	724.783	0.00218214	0.00199747	0.0684427	0.0297841	0.976239
ENSG00000136720	HS6ST1	321.181	-0.00264182	-0.00279064	0.0801368	-0.0299026	0.976145
ENSG00000204315	FKBPL	34.1276	0.00402237	0.00326126	0.10859	0.02995	0.976107
ENSG00000247092	SNHG10	180.712	-0.00301873	-0.00262723	0.0885978	-0.0300976	0.975989
ENSG00000259802		15.6782	-0.00587659	-0.00327116	0.13006	-0.0301465	0.97595
ENSG00000165917	RAPSN	29.0725	0.00612843	-0.00165393	0.131351	0.0304966	0.975671
ENSG00000196862	RGPD4	28.034	0.0100989	0.0170816	0.135808	0.0304776	0.975686
ENSG00000259349		20.6359	-0.00556612	-0.00553797	0.126573	-0.0307485	0.97547
ENSG00000267298		26.4322	0.00502305	0.0037251	0.120661	0.0309184	0.975335
ENSG00000100014	SPECC1L	391.396	-0.00177195	-0.00194773	0.054698	-0.0310682	0.975215
ENSG00000100258	LMF2	995.366	-0.00245036	-0.0025812	0.0730552	-0.0309989	0.97527
ENSG00000105246	EBI3	6.15933	0.0124001	0.0112057	0.12925	0.0310695	0.975214
ENSG00000125726	CD70	24.7623	-0.00657039	-0.00588142	0.13318	-0.0311477	0.975152
ENSG00000235078		52.8993	-0.00414228	-0.0028861	0.108272	-0.0309882	0.975279
ENSG00000275638		91.947	0.00366277	0.00448524	0.0994922	0.0311617	0.975141
ENSG00000285730		231.031	0.00402503	0.00342477	0.106107	0.0310961	0.975193
ENSG00000235726		5.98856	0.0129022	0.00564256	0.127838	0.0313874	0.974961
ENSG00000226754		6.63574	-0.00828573	-0.00360777	0.137881	-0.031455	0.974907
ENSG00000206755	SNORA30	21.1327	-0.00543721	-0.00746427	0.124048	-0.0315132	0.97486
ENSG00000107819	SFXN3	723.153	-0.00201189	-0.00187139	0.0601347	-0.0317846	0.974644
ENSG00000185915	KLHL34	20.1641	0.00646516	-0.00864635	0.131893	0.031738	0.974681
ENSG00000234432		29.6108	0.00567652	0.000358721	0.126142	0.03163	0.974767
ENSG00000248932		102.047	-0.00347833	-0.0024402	0.0947442	-0.031702	0.97471
ENSG00000267727		6.41677	0.0104463	0.00239385	0.135908	0.0316779	0.974729
ENSG00000143369	ECM1	19.8269	0.00656817	-0.00431123	0.132286	0.0319164	0.974539
ENSG00000157353	FCSK	302.01	0.0030902	0.00181868	0.0860938	0.0319733	0.974493
ENSG00000231160	KLF3-AS1	139.859	0.00447373	0.00443364	0.111185	0.0320381	0.974442
ENSG00000078596	ITM2A	514.414	-0.00494088	-0.00273698	0.117307	-0.0321572	0.974347
ENSG00000129535	NRL	81.5868	-0.00320508	-0.00352884	0.0881219	-0.032179	0.974329
ENSG00000211767	TRBJ2-3	36.0386	0.00571043	0.00504983	0.125409	0.0322749	0.974253
ENSG00000286590		11.1914	-0.00757882	-0.00413852	0.136223	-0.0322978	0.974235
ENSG00000149311	ATM	16843	-0.00204028	-0.00195454	0.0596646	-0.0325154	0.974061
ENSG00000279077		84.6551	-0.00433278	-0.00268653	0.10818	-0.0324592	0.974106
ENSG00000117691	NENF	130.094	0.00345484	0.00391834	0.0922498	0.0326513	0.973953
ENSG00000262402	MCUR1P1	26.2174	-0.00633029	-0.00395774	0.129575	-0.0328394	0.973803
ENSG00000113108	APBB3	455.756	-0.00371899	-0.00462248	0.096746	-0.0329279	0.973732
ENSG00000251615		70.4189	-0.0036046	-0.00324177	0.0946234	-0.0329098	0.973746
ENSG00000273972		12.4642	-0.00908544	-0.00818549	0.138049	-0.0329172	0.973741
ENSG00000112787	FBRSL1	1887.7	-0.00380502	-0.00720334	0.0977418	-0.0332075	0.973509
ENSG00000224699	LAMTOR5-AS1	276.425	-0.00247112	-0.00229864	0.0694106	-0.0331856	0.973527
ENSG00000233448	PMS2P9	23.1319	0.0051658	0.00379973	0.118036	0.0332202	0.973499
ENSG00000129749	CHRNA10	130.385	0.00406484	0.00256094	0.101915	0.0333897	0.973364
ENSG00000279179		33.8152	-0.0051987	-0.00981528	0.118161	-0.0333644	0.973384
ENSG00000272273	IER3-AS1	6.0591	0.00871611	0.00628232	0.137766	0.0336016	0.973195
ENSG00000125149	C16orf70	581.763	0.00207658	0.00192927	0.0587219	0.0336824	0.97313
ENSG00000162852	CNST	1742.24	-0.00198232	-0.00167972	0.0562939	-0.0336822	0.973131
ENSG00000184828	ZBTB7C	9.41639	-0.0111636	-0.000818785	0.135962	-0.0338249	0.973017
ENSG00000164066	INTU	9.15167	0.00847986	0.00506895	0.137327	0.0340033	0.972875
ENSG00000153029	MR1	1572.24	-0.00171913	-0.00162654	0.048824	-0.0340721	0.97282
ENSG00000165511	ZNF22-AS1	13.0176	-0.00756296	0.00100224	0.134794	-0.0340727	0.972819
ENSG00000075945	KIFAP3	553.089	-0.00275352	-0.00233357	0.0741378	-0.0342332	0.972691
ENSG00000233608	TWIST2	4.17832	0.0194056	0.0241459	0.108935	0.0341983	0.972719
ENSG00000100427	MLC1	189.392	-0.00581776	-0.0043488	0.123009	-0.0343751	0.972578
ENSG00000102385	DRP2	7.03573	0.0140122	0.00988573	0.12856	0.0346114	0.97239
ENSG00000141446	ESCO1	1048.4	0.00246859	0.00237137	0.0666954	0.0347082	0.972312
ENSG00000234353		39.5194	0.00547535	0.00159015	0.119237	0.0345244	0.972459
ENSG00000269940		242.72	0.00273356	0.00216681	0.0734142	0.0343816	0.972573
ENSG00000274932	MIR7150	12.428	0.00835346	0.00280698	0.136829	0.0345567	0.972433
ENSG00000274987		22.7427	-0.00614837	-0.00388875	0.125839	-0.0344566	0.972513
ENSG00000113575	PPP2CA	1719.88	0.00182046	0.00179616	0.0504125	0.0348635	0.972189
ENSG00000114529	C3orf52	19.0252	0.00843778	0.0125424	0.136807	0.0349445	0.972124
ENSG00000130023	ERMARD	383.023	0.00265065	0.00254004	0.0702611	0.0350978	0.972002
ENSG00000143552	NUP210L	25.0357	-0.00542592	0.741095	0.112074	-0.0349387	0.972129
ENSG00000182551	ADI1	550.189	0.00294902	0.00247988	0.0771102	0.0349809	0.972095
ENSG00000171150	SOCS5	469.828	0.00268117	0.00248409	0.0705958	0.0353065	0.971835
ENSG00000271737		10.238	0.00890476	0.00581623	0.137303	0.0357704	0.971465
ENSG00000116731	PRDM2	5025.5	-0.00159079	-0.0015786	0.0432756	-0.0358324	0.971416
ENSG00000170248	PDCD6IP	2976.66	0.0016569	0.00161055	0.0449608	0.0358467	0.971405
ENSG00000178342	KCNG2	5.139	-0.0176555	-0.0104026	0.118031	-0.0358575	0.971396
ENSG00000270096		26.9603	0.00693409	-0.00104156	0.129707	0.0358716	0.971385
ENSG00000063244	U2AF2	2256.29	-0.00302885	-0.00390516	0.076746	-0.0361336	0.971176
ENSG00000269968		41.2717	-0.00701091	-0.0045293	0.129752	-0.0362298	0.971099
ENSG00000285557		117.447	0.0119511	0.00486319	0.135841	0.0361237	0.971184
ENSG00000173068	BNC2	96.16	-0.00831083	-0.00823966	0.135566	-0.036434	0.970936
ENSG00000107554	DNMBP	509.311	-0.0030662	-0.00287626	0.0767645	-0.0365681	0.970829
ENSG00000169957	ZNF768	165.866	-0.00365107	-0.00449877	0.0883034	-0.0365606	0.970835
ENSG00000238719	RNU7-96P	15.5338	0.00690829	0.00542873	0.128638	0.0365807	0.970819
ENSG00000122971	ACADS	139.204	0.00520343	0.00410233	0.111976	0.0368186	0.97063
ENSG00000157796	WDR19	330.213	0.00266962	0.00279988	0.0679021	0.036771	0.970668
ENSG00000213062		24.4644	-0.00688069	-0.00269409	0.127981	-0.0369397	0.970533
ENSG00000215375	MYL5	171.834	0.0043991	0.00419767	0.10041	0.0369341	0.970538
ENSG00000268364	SMC5-DT	42.1048	0.00483656	0.00273838	0.106251	0.0372834	0.970259
ENSG00000070047	PHRF1	1270.77	0.00374679	0.000868931	0.087939	0.0377224	0.969909
ENSG00000077152	UBE2T	21.5615	0.0054747	0.00461674	0.114307	0.0373634	0.970195
ENSG00000120948	TARDBP	2360.88	-0.00160424	-0.0015724	0.041787	-0.0374897	0.970095
ENSG00000131373	HACL1	353.729	-0.00255071	-0.00238771	0.0640787	-0.0375299	0.970063
ENSG00000151576	QTRT2	608.29	-0.00172934	-0.00171909	0.0448788	-0.037486	0.970097
ENSG00000162148	PPP1R32	85.4485	0.00533498	0.00180851	0.111737	0.0378876	0.969777
ENSG00000168936	TMEM129	489.95	-0.00383981	-0.00348303	0.0888501	-0.0381431	0.969574
ENSG00000174842	GLMN	182.847	-0.00375459	-0.00328126	0.0883617	-0.0375647	0.970035
ENSG00000184277	TM2D3	980.242	-0.00196047	-0.0018955	0.0504931	-0.0374802	0.970102
ENSG00000197969	VPS13A	2276.11	-0.00304857	-0.00265951	0.0745632	-0.0376453	0.96997
ENSG00000198089	SFI1	2266.21	-0.00295703	-0.00336734	0.0725443	-0.037719	0.969912
ENSG00000228140		66.7639	0.00543103	0.00415189	0.113465	0.0375584	0.97004
ENSG00000234684	SDCBP2-AS1	304.142	0.00305332	0.00292304	0.0737689	0.0381853	0.96954
ENSG00000239910	RN7SL530P	5.54438	-0.00999601	-0.00793216	0.137949	-0.0374253	0.970146
ENSG00000249697		5.49997	-0.0141783	-0.00232641	0.132273	-0.038204	0.969525
ENSG00000253485	PCDHGA5	26.18	0.00822291	0.00754061	0.133997	0.0380446	0.969652
ENSG00000278769		12.148	0.00924709	0.00909088	0.1372	0.0374012	0.970165
ENSG00000285589		215.967	0.00286379	0.00208944	0.0700506	0.0380522	0.969646
ENSG00000085265	FCN1	14454.6	0.00598448	0.00438983	0.117155	0.039046	0.968854
ENSG00000107147	KCNT1	5.46687	0.0169677	0.0123434	0.124502	0.0386671	0.969156
ENSG00000138459	SLC35A5	688.092	-0.00227069	-0.00214066	0.0560613	-0.038757	0.969084
ENSG00000152348	ATG10	148.672	0.00413903	0.00382729	0.0925983	0.0389209	0.968953
ENSG00000166526	ZNF3	576.046	0.00210206	0.00204766	0.0517778	0.0391146	0.968799
ENSG00000168246	UBTD2	151.25	-0.00331581	-0.00306238	0.07772	-0.0389578	0.968924
ENSG00000214575	CPEB1	8.40123	0.011794	0.00573587	0.137386	0.0387067	0.969124
ENSG00000225806		29.4131	-0.00685988	-0.00282778	0.125512	-0.0386878	0.969139
ENSG00000244115	DNAJC25-GNG10	52.4271	-0.00778291	-0.00291063	0.131086	-0.0389759	0.96891
ENSG00000260576	EIF5A2P1	10.4407	-0.00805798	-0.00562497	0.132136	-0.0392811	0.968666
ENSG00000267002		580.338	-0.00235716	-0.00216447	0.0579153	-0.0388211	0.969033
ENSG00000274598		41.534	-0.00596843	-0.00633231	0.117579	-0.0386684	0.969155
ENSG00000138061	CYP1B1	984.362	-0.00789731	-0.00405224	0.13131	-0.0393464	0.968614
ENSG00000243829		11.6697	-0.00859398	-0.00540711	0.134247	-0.039433	0.968545
ENSG00000224183	SDHDP6	18.8789	-0.0140504	-0.00360521	0.133914	-0.0396737	0.968353
ENSG00000266208		19.1841	-0.00763344	-0.00312373	0.129544	-0.0396181	0.968398
ENSG00000163357	DCST1	7.84988	0.00979215	0.00698782	0.137145	0.039744	0.968297
ENSG00000055955	ITIH4	56.4526	-0.00538391	-0.00701775	0.108612	-0.0400747	0.968034
ENSG00000183662	TAFA1	65.7482	-0.007615	-0.00561954	0.128897	-0.0401056	0.968009
ENSG00000248508	SRP14-AS1	171.43	0.00351535	0.00306015	0.0797113	0.0400505	0.968053
ENSG00000270031		16.4851	-0.00793346	-0.00310591	0.130653	-0.0401311	0.967989
ENSG00000124134	KCNS1	10.8304	0.0128769	-0.0123814	0.136608	0.0403014	0.967853
ENSG00000155868	MED7	275.878	0.00300726	0.00280055	0.0694348	0.0403697	0.967798
ENSG00000187522	HSPA14	204.234	-0.0036319	-0.00315496	0.0812969	-0.0403864	0.967785
ENSG00000272106		80.7045	0.00366159	0.00271825	0.0819797	0.0402959	0.967857
ENSG00000109066	TMEM104	633.869	-0.00300905	-0.00344452	0.0691338	-0.0405973	0.967617
ENSG00000172785	CBWD1	347.084	-0.00352727	-0.00306602	0.0791128	-0.0405584	0.967648
ENSG00000236204	LINC01376	27.4116	-0.00574914	-0.00393721	0.111623	-0.0408879	0.967385
ENSG00000145833	DDX46	1377.13	-0.00181239	-0.00178233	0.0431191	-0.0409798	0.967312
ENSG00000131019	ULBP3	14.958	-0.0105213	-0.00555612	0.137629	-0.0411739	0.967157
ENSG00000266370	MIR3657	6.13162	-0.0123013	-0.00853091	0.137621	-0.0411592	0.967169
ENSG00000107796	ACTA2	96.7568	-0.00854414	0.00270229	0.132498	-0.0412776	0.967075
ENSG00000179057	IGSF22	16.5053	-0.00794564	-0.00353239	0.129352	-0.0414124	0.966967
ENSG00000161999	JMJD8	364.123	-0.00331011	-0.00338477	0.073586	-0.0415185	0.966883
ENSG00000248477	NAIPP3	109.309	0.0104733	0.00686481	0.137501	0.0414805	0.966913
ENSG00000151348	EXT2	1010.94	-0.00223235	-0.00215009	0.0515914	-0.041701	0.966737
ENSG00000176473	WDR25	177.536	0.00295852	0.00262372	0.0663633	0.0418334	0.966632
ENSG00000280070		12.581	0.00892458	0.00639932	0.133409	0.0420275	0.966477
ENSG00000144959	NCEH1	222.135	0.0038538	0.00347401	0.0823227	0.0421928	0.966345
ENSG00000152240	HAUS1	215.678	0.0031712	0.00297233	0.0700296	0.0421515	0.966378
ENSG00000157259	GATAD1	823.396	0.00269498	0.00254198	0.0605535	0.0422492	0.9663
ENSG00000260007		55.3627	0.00481714	0.00268021	0.0976393	0.0421	0.966419
ENSG00000260672		26.6568	-0.0063462	-0.00786218	0.116031	-0.0421479	0.966381
ENSG00000110203	FOLR3	479.57	-0.0126192	-0.00473894	0.137674	-0.0424002	0.96618
ENSG00000280968		9.41015	0.0105725	0.00534683	0.137313	0.0424387	0.966149
ENSG00000062485	CS	1808.02	0.00232322	0.00211433	0.0523964	0.0426792	0.965957
ENSG00000138780	GSTCD	133.432	-0.00448272	-0.00296513	0.0915577	-0.0427949	0.965865
ENSG00000144648	ACKR2	48.8965	-0.00832965	-0.00656009	0.130012	-0.0427926	0.965867
ENSG00000145604	SKP2	855.19	0.00263715	0.00255771	0.058712	0.0427828	0.965875
ENSG00000202459	Y_RNA	11.5856	0.00967713	-0.00778294	0.135214	0.0429802	0.965717
ENSG00000082258	CCNT2	2507.68	-0.00325532	-0.0031591	0.0702567	-0.043108	0.965615
ENSG00000102871	TRADD	719.011	0.00310066	0.003134	0.0672265	0.0432013	0.965541
ENSG00000168487	BMP1	90.0028	0.00525977	0.00273105	0.101619	0.0433896	0.965391
ENSG00000238754	SCARNA18B	10.7004	0.00829225	0.0102382	0.129485	0.0430734	0.965643
ENSG00000254450	ALG9-IT1	14.2561	0.00800715	0.00391938	0.127853	0.0431063	0.965617
ENSG00000261373	VPS9D1-AS1	40.9138	0.00819288	0.000804717	0.128981	0.0430748	0.965642
ENSG00000271427		15.3625	0.00864508	0.00610036	0.131295	0.0430774	0.96564
ENSG00000076003	MCM6	369.81	0.00338495	0.00341072	0.0710359	0.0442522	0.964703
ENSG00000096746	HNRNPH3	1580.84	-0.00316653	-0.00298928	0.0673121	-0.0440551	0.964861
ENSG00000100399	CHADL	8.86845	0.0115838	0.00582979	0.137848	0.0442376	0.964715
ENSG00000119487	MAPKAP1	1283.03	-0.00133687	-0.00133008	0.0299206	-0.044149	0.964786
ENSG00000158062	UBXN11	1275.27	-0.00459407	-0.00511217	0.0911718	-0.0441093	0.964817
ENSG00000159871	LYPD5	5.90433	0.0131231	0.00230329	0.137676	0.0441688	0.96477
ENSG00000162377	COA7	93.0464	-0.00456206	-0.00387691	0.0904712	-0.0442496	0.964705
ENSG00000163344	PMVK	143.219	-0.00473835	-0.00426101	0.0937036	-0.043845	0.965028
ENSG00000167578	RAB4B	177.292	0.00409105	0.00268342	0.0837799	0.0438171	0.96505
ENSG00000185842	DNAH14	27.3436	0.0116491	0.00867895	0.137837	0.0446045	0.964423
ENSG00000213058		7.90746	0.0331419	0.00591821	0.0902003	0.0445836	0.964439
ENSG00000213809	KLRK1	248.52	0.0064914	0.0049566	0.11422	0.0443696	0.96461
ENSG00000221643	SNORA77	21.1713	0.00809896	0.00754093	0.127549	0.0438744	0.965005
ENSG00000236114		6.34652	-0.013154	-0.0049331	0.137605	-0.043937	0.964955
ENSG00000238961	SNORA47	9.78103	0.0127512	0.00453892	0.137932	0.0443191	0.96465
ENSG00000243629	LINC00880	13.3633	-0.00847488	-0.00451068	0.128714	-0.0447849	0.964279
ENSG00000245648	KLRK1-AS1	12.196	0.0112693	0.00295185	0.137495	0.0445857	0.964438
ENSG00000263707		20.3771	0.00692303	0.00699817	0.119141	0.0437128	0.965133
ENSG00000275052	PPP4R3B	3554.47	-0.00283476	-0.00268713	0.0605217	-0.0444666	0.964532
ENSG00000285984		7.00224	-0.0168878	-0.0113093	0.130711	-0.0437566	0.965098
ENSG00000286136		28.2995	-0.00650428	-0.00488083	0.114935	-0.0439515	0.964943
ENSG00000229390	MICD	7.2932	0.0119911	0.00186399	0.137958	0.0449589	0.96414
ENSG00000005812	FBXL3	2140.7	0.00324716	0.00301477	0.0672361	0.0452353	0.96392
ENSG00000010030	ETV7	114.046	0.0147705	0.00590784	0.136282	0.045504	0.963706
ENSG00000104218	CSPP1	873.673	-0.00304294	-0.00281608	0.06338	-0.0453296	0.963845
ENSG00000128482	RNF112	10.8005	-0.0102546	0.00109807	0.135491	-0.045028	0.964085
ENSG00000140403	DNAJA4	962.375	-0.00897625	-0.00589433	0.130879	-0.0451936	0.963953
ENSG00000230563		3.9767	0.0348433	0.0104925	0.0875955	0.0451144	0.964016
ENSG00000234268		48.287	-0.00696947	-0.00654033	0.11746	-0.0452416	0.963915
ENSG00000266302		27.4138	0.0348127	-0.00331558	0.0880742	0.0453981	0.96379
ENSG00000273203		20.3068	0.0100869	-0.00505947	0.134942	0.0451699	0.963972
ENSG00000273553		21.538	0.00889182	0.00603908	0.130098	0.045589	0.963638
ENSG00000279602		54.6934	0.0165991	0.0135676	0.132643	0.0451879	0.963958
ENSG00000281469		81.4006	-0.0056216	-0.00449104	0.103311	-0.0452439	0.963913
ENSG00000287113		10.8442	0.00939249	0.00628607	0.132742	0.0450721	0.96405
ENSG00000124508	BTN2A2	580.431	0.00379124	0.00348604	0.0759305	0.0458121	0.96346
ENSG00000251194		296.132	0.00384785	0.00413893	0.0769221	0.0457765	0.963488
ENSG00000216866	RPS2P55	20.7342	0.00865854	0.00734568	0.12859	0.0458984	0.963391
ENSG00000230583	GTF2IRD1P1	10.3152	0.0107818	0.00646781	0.136184	0.0460461	0.963274
ENSG00000241468	ATP5MF	749.944	0.00435807	0.00394685	0.0845187	0.0461633	0.96318
ENSG00000132681	ATP1A4	10.6403	-0.0318738	-0.00473387	0.0954097	-0.0462665	0.963098
ENSG00000237738	RNF216-IT1	57.0117	0.00645487	0.000878939	0.110935	0.0464037	0.962988
ENSG00000272356		157.87	-0.00460594	-0.00421197	0.0878807	-0.0464101	0.962983
ENSG00000273899	NOL12	242.237	-0.00375994	-0.00451953	0.074661	-0.0463555	0.963027
ENSG00000203729	LINC00272	7.29369	0.0125848	0.00615116	0.138005	0.0466081	0.962826
ENSG00000167967	E4F1	490.363	-0.00432233	-0.00476438	0.0830918	-0.0467763	0.962692
ENSG00000239672	NME1	70.511	0.00563128	0.0064548	0.101092	0.0468097	0.962665
ENSG00000125384	PTGER2	820.052	0.00425267	0.00337193	0.0817684	0.0469531	0.962551
ENSG00000129084	PSMA1	625.506	-0.00272716	-0.00259781	0.0555362	-0.0470297	0.96249
ENSG00000145715	RASA1	1202.07	-0.00205335	-0.00197285	0.0424932	-0.0471476	0.962396
ENSG00000151239	TWF1	488.618	0.00462624	0.00395414	0.0871991	0.0470882	0.962443
ENSG00000155657	TTN	3664.27	0.00705445	0.00326985	0.115403	0.0473325	0.962248
ENSG00000163492	CCDC141	487.054	-0.00614556	-0.0044622	0.106446	-0.0472422	0.96232
ENSG00000167468	GPX4	1525.01	-0.00790645	-0.00706138	0.122197	-0.0473962	0.962197
ENSG00000167716	WDR81	1128.59	-0.00426271	-0.0045389	0.081379	-0.0473434	0.96224
ENSG00000172613	RAD9A	287.469	0.00461992	0.00253991	0.0868967	0.047235	0.962326
ENSG00000204991	SPIRE2	23.7183	-0.0115697	-0.00862445	0.137151	-0.0469631	0.962543
ENSG00000261656	BEAN1-AS1	46.0558	0.0110976	0.00596499	0.136299	0.0471673	0.96238
ENSG00000115257	PCSK4	15.7159	-0.0108837	-0.0110118	0.135544	-0.0477344	0.961928
ENSG00000167904	TMEM68	301.476	0.00356022	0.00334652	0.069465	0.0477686	0.961901
ENSG00000266305	MIR4518	10.9418	0.0101374	0.00376815	0.133444	0.047684	0.961968
ENSG00000005483	KMT2E	6104.18	-0.0031386	-0.00292425	0.0620077	-0.047918	0.961782
ENSG00000174886	NDUFA11	530.961	0.0033652	0.00305095	0.0659008	0.0479655	0.961744
ENSG00000205629	LCMT1	340.404	-0.00241347	-0.00229966	0.048769	-0.0478902	0.961804
ENSG00000252498	RNU6-1016P	123.868	0.00536169	0.00467827	0.0961634	0.0478733	0.961817
ENSG00000114520	SNX4	315.075	0.00402513	0.00364584	0.0762313	0.0484082	0.961391
ENSG00000272668		159.751	-0.0118706	-0.00643925	0.137095	-0.0483764	0.961416
ENSG00000186298	PPP1CC	2297.6	0.00310514	0.00299848	0.0607587	0.0484964	0.961321
ENSG00000122986	HVCN1	1546.38	0.00425919	0.00406698	0.0794067	0.048754	0.961115
ENSG00000180938	ZNF572	68.6733	0.00683766	0.00623415	0.111675	0.0486027	0.961236
ENSG00000205740		114.251	-0.00479891	-0.0040233	0.0874451	-0.0486653	0.961186
ENSG00000211667	IGLV3-12	30.4274	0.0227734	0.00630568	0.120876	0.0486654	0.961186
ENSG00000287595		27.8023	-0.00854883	-0.00270028	0.125032	-0.0486504	0.961198
ENSG00000106701	FSD1L	143.903	0.00561954	0.00405321	0.0978705	0.048951	0.960958
ENSG00000112306	RPS12	3161.09	-0.00697091	-0.0058352	0.112218	-0.0491438	0.960805
ENSG00000285799		166.896	-0.0106147	-0.00411782	0.133948	-0.0491989	0.960761
ENSG00000170906	NDUFA3	562.311	-0.00320262	-0.00291873	0.0615887	-0.0492668	0.960707
ENSG00000111450	STX2	442.825	-0.00548441	-0.00509652	0.0955639	-0.0493982	0.960602
ENSG00000132024	CC2D1A	559.678	0.0045789	0.00289091	0.083134	0.0495216	0.960504
ENSG00000274979		126.268	-0.00967806	-0.00718503	0.129982	-0.0497579	0.960315
ENSG00000275549	STPG3-AS1	19.41	-0.0105018	-0.00679341	0.133177	-0.0497809	0.960297
ENSG00000142959	BEST4	10.7047	0.010039	0.00657492	0.131391	0.0499013	0.960201
ENSG00000242474		69.2248	0.00450452	0.00391673	0.081466	0.0499603	0.960154
ENSG00000211778	TRAV4	73.1142	-0.00732173	-0.00482833	0.114104	-0.0501281	0.96002
ENSG00000140521	POLG	1606.89	0.00313443	0.00258503	0.059378	0.0502197	0.959947
ENSG00000131470	PSMC3IP	38.4856	-0.00615267	-0.00682171	0.102235	-0.0502986	0.959884
ENSG00000065060	UHRF1BP1	629.133	-0.00406279	-0.00424668	0.0741256	-0.0505206	0.959708
ENSG00000157326	DHRS4	192.666	-0.00424517	-0.00393277	0.0767934	-0.0506042	0.959641
ENSG00000236754		21.9932	0.00765955	0.00595747	0.116438	0.0505435	0.959689
ENSG00000229848		13.2714	0.0103046	0.00664408	0.131803	0.0506964	0.959567
ENSG00000100181	TPTEP1	272.337	0.0144919	0.0066365	0.138003	0.0510213	0.959309
ENSG00000115232	ITGA4	9067.56	-0.00422518	-0.00420788	0.075679	-0.0512593	0.959119
ENSG00000132740	IGHMBP2	605.517	0.00527795	0.00238718	0.0904778	0.0511923	0.959172
ENSG00000139437	TCHP	515.602	-0.00250218	-0.00260454	0.0470004	-0.0516456	0.958811
ENSG00000144589	STK11IP	400.271	0.00549358	0.00279778	0.0928283	0.0514868	0.958938
ENSG00000157184	CPT2	585.937	-0.00256322	-0.00238504	0.0488016	-0.0508258	0.959464
ENSG00000165238	WNK2	16.0217	0.0134479	-0.020148	0.137912	0.050829	0.959462
ENSG00000168067	MAP4K2	1453.43	-0.0041273	-0.00456864	0.0747409	-0.050822	0.959467
ENSG00000176058	TPRN	121.829	-0.00521712	-0.00525581	0.0895863	-0.0512637	0.959115
ENSG00000176383	B3GNT4	7.3365	-0.0138235	-0.010134	0.13802	-0.050934	0.959378
ENSG00000183048	SLC25A10	13.4994	-0.00942894	-0.00846388	0.12721	-0.0514161	0.958994
ENSG00000198839	ZNF277	438.653	0.00399936	0.00373449	0.0728294	0.0507793	0.959501
ENSG00000198952	SMG5	1673.86	0.00537609	0.00223482	0.0916349	0.05127	0.95911
ENSG00000229692	SOS1-IT1	254.194	-0.00442229	-0.00420673	0.0789115	-0.0510077	0.959319
ENSG00000237471		45.5268	-0.0114601	-0.00746429	0.135187	-0.0509556	0.959361
ENSG00000243385		9.21843	0.0124108	0.0060451	0.136893	0.0511585	0.959199
ENSG00000266127	ZNF415P1	78.0191	-0.00818261	-0.00568793	0.119354	-0.0514876	0.958937
ENSG00000101188	NTSR1	21.8124	0.0170052	0.00774888	0.136111	0.0519973	0.958531
ENSG00000108641	B9D1	59.0677	0.00607699	0.00492617	0.0993763	0.0517912	0.958695
ENSG00000114388	NPRL2	341.082	0.00310635	0.00295891	0.057309	0.0517556	0.958723
ENSG00000223776	LGALS8-AS1	13.1697	0.0104446	0.00343921	0.131521	0.0517642	0.958717
ENSG00000246214		15.4097	0.014443	0.00461391	0.138043	0.0517367	0.958739
ENSG00000262001	DLGAP1-AS2	148.853	0.00584224	0.00440136	0.0962148	0.0521268	0.958428
ENSG00000266651		14.9536	-0.00959012	-0.00607083	0.12766	-0.0518179	0.958674
ENSG00000267275	KLF2-DT	26.0764	0.00937272	0.013819	0.126449	0.0518957	0.958612
ENSG00000078177	N4BP2	1053.83	-0.00417783	-0.00369546	0.0737354	-0.0522772	0.958308
ENSG00000125991	ERGIC3	1194.52	-0.0034352	-0.00319393	0.0622246	-0.0522412	0.958337
ENSG00000223476	VN1R42P	17.9646	0.00890162	0.00667391	0.123346	0.0522726	0.958312
ENSG00000244682	FCGR2C	1581.54	-0.00953326	-0.00782217	0.126823	-0.052423	0.958192
ENSG00000255647		6.83305	-0.0148445	-0.00795487	0.138003	-0.0524293	0.958187
ENSG00000175054	ATR	2417.36	0.00364232	0.00342351	0.0652019	0.0525484	0.958092
ENSG00000136305	CIDEB	807.263	-0.00520272	-0.00583252	0.0876015	-0.0526417	0.958017
ENSG00000198924	DCLRE1A	172.454	0.00568751	0.00563229	0.0935402	0.0527537	0.957928
ENSG00000224292		9.28009	-0.0116715	-0.0080672	0.134726	-0.0527063	0.957966
ENSG00000058091	CDK14	794.626	0.00600474	0.0051807	0.0970195	0.0529562	0.957767
ENSG00000108651	UTP6	736.717	0.00277244	0.00263078	0.0504929	0.0530036	0.957729
ENSG00000101574	METTL4	507.489	0.00447022	0.00400669	0.0769942	0.0531216	0.957635
ENSG00000272699		18.5239	-0.00986946	-0.00724907	0.127793	-0.0531888	0.957581
ENSG00000261801	LOXL1-AS1	185.706	0.00577547	0.00525666	0.093892	0.0532972	0.957495
ENSG00000122870	BICC1	6.76689	0.0212251	0.0156653	0.129609	0.0536343	0.957227
ENSG00000286532	PARTICL	26.629	0.00738334	0.00742843	0.110299	0.0535794	0.95727
ENSG00000200783	RN7SKP180	6.55284	0.0161356	0.00902162	0.137578	0.0537318	0.957149
ENSG00000198155	ZNF876P	46.4599	-0.0078714	-0.00721216	0.114207	-0.0538017	0.957093
ENSG00000211454	AKR7L	5.93739	-0.0159872	-0.013529	0.137686	-0.0538031	0.957092
ENSG00000169507	SLC38A11	97.0838	-0.0149615	-0.0074368	0.138055	-0.0539567	0.95697
ENSG00000207626	MIR562	6.87658	-0.0148754	0.00186209	0.13804	-0.0539503	0.956975
ENSG00000175309	PHYKPL	2951.31	-0.00379365	-0.00433373	0.0658893	-0.0540833	0.956869
ENSG00000220600		6.81261	-0.0174805	-0.00614951	0.13638	-0.0540945	0.95686
ENSG00000148985	PGAP2	193.424	0.00419521	0.00352735	0.0716658	0.0542823	0.95671
ENSG00000176919	C8G	6.56621	-0.015987	-0.00815734	0.137794	-0.0544648	0.956565
ENSG00000288542		24.4134	-0.00936347	-0.00652044	0.12371	-0.0546125	0.956447
ENSG00000196976	LAGE3	66.6819	-0.00714318	-0.00595688	0.10671	-0.054692	0.956384
ENSG00000111077	TNS2	16.6008	0.0101542	0.00290815	0.127747	0.0547502	0.956337
ENSG00000178498	DTX3	195.331	-0.00552297	-0.00564566	0.0889813	-0.0547559	0.956333
ENSG00000138161	CUZD1	12.6893	-0.0113351	-0.0147034	0.132346	-0.0549571	0.956173
ENSG00000147065	MSN	17389.8	0.00692984	0.0048195	0.104401	0.0548976	0.95622
ENSG00000162607	USP1	910.56	0.00464651	0.00430192	0.0771354	0.0550947	0.956063
ENSG00000179195	ZNF664	1008.65	-0.00320757	-0.00302671	0.0558854	-0.054937	0.956189
ENSG00000188981	MSANTD1	46.5527	0.00695565	0.00467715	0.104687	0.0548681	0.956244
ENSG00000247572	CKMT2-AS1	224.243	-0.00639328	-0.00541907	0.0987269	-0.0550032	0.956136
ENSG00000267764		54.306	0.0113767	0.00634428	0.132469	0.0550154	0.956126
ENSG00000207653	MIR558	11.7325	-0.0117923	-0.00768327	0.133496	-0.0553655	0.955847
ENSG00000252641	RNU6-678P	5.90308	0.0156274	0.00757026	0.138003	0.0552875	0.955909
ENSG00000283204	MIR4434	32.1265	-0.0072921	-0.00585272	0.107383	-0.0552715	0.955922
ENSG00000200651	Y_RNA	46.0287	-0.00828235	-0.00921741	0.115408	-0.0555564	0.955695
ENSG00000287119		5.38215	0.0173998	0.0108333	0.136982	0.0556351	0.955632
ENSG00000268683		6.3735	0.0162546	-0.00117705	0.137844	0.0557861	0.955512
ENSG00000107954	NEURL1	181.462	0.00832245	0.00180327	0.115317	0.0559146	0.95541
ENSG00000136878	USP20	1299.93	0.00377644	0.00323622	0.0637521	0.0558868	0.955432
ENSG00000125967	NECAB3	131.991	0.00561204	0.00524672	0.0884384	0.0560854	0.955274
ENSG00000128641	MYO1B	40.1882	0.0128235	0.00746038	0.135629	0.0560781	0.95528
ENSG00000270091		69.5218	0.00557723	0.00522836	0.0880714	0.0560381	0.955311
ENSG00000132763	MMACHC	127.244	-0.0052333	-0.0048916	0.0832549	-0.0564932	0.954949
ENSG00000134369	NAV1	302.907	-0.00619774	-0.0077094	0.0947754	-0.0564649	0.954971
ENSG00000172345	STARD5	89.8771	-0.00610903	-0.00657839	0.093655	-0.0565646	0.954892
ENSG00000230732		118.819	-0.00545529	-0.00492945	0.0858574	-0.0566398	0.954832
ENSG00000230490		7.96272	0.0235477	0.0161379	0.127384	0.0567544	0.954741
ENSG00000243544	RN7SL172P	132.47	0.00532094	0.00474918	0.0839627	0.056833	0.954678
ENSG00000127328	RAB3IP	661.917	0.0060088	0.00616237	0.091905	0.0570781	0.954483
ENSG00000162572	SCNN1D	46.4565	-0.00974609	-0.0225966	0.12349	-0.0570894	0.954474
ENSG00000170919	TPT1-AS1	1026.81	0.00410793	0.00364924	0.0675432	0.0569284	0.954602
ENSG00000198018	ENTPD7	298.019	0.00377554	0.00356626	0.0627349	0.056893	0.95463
ENSG00000237292	LINC01732	4.69594	-0.0205915	-0.00828678	0.133197	-0.056905	0.954621
ENSG00000249921		7.39521	0.0159772	0.00878716	0.138025	0.0569064	0.95462
ENSG00000078674	PCM1	4041.36	0.00357927	0.00343128	0.0592614	0.0574721	0.954169
ENSG00000117360	PRPF3	1324.93	-0.00270775	-0.00271788	0.0459199	-0.0572865	0.954317
ENSG00000134046	MBD2	1893.56	0.00386499	0.00364544	0.0632909	0.0576669	0.954014
ENSG00000189350	TOGARAM2	147.071	-0.00715825	-0.00594351	0.103272	-0.0576475	0.954029
ENSG00000200063		14.4818	-0.0135645	-0.00798883	0.136423	-0.0572787	0.954323
ENSG00000204086	RPA4	23.3984	-0.0091265	-0.00777662	0.119485	-0.0572941	0.954311
ENSG00000228232	GAPDHP1	15.6256	0.0105288	0.0113985	0.127298	0.0573166	0.954293
ENSG00000267359		12.003	-0.012474	-0.00895311	0.134089	-0.0575238	0.954128
ENSG00000275197		5.98609	-0.0178422	-0.0058498	0.137066	-0.057262	0.954336
ENSG00000287695		82.861	-0.00608742	-0.00534779	0.0924939	-0.0573253	0.954286
ENSG00000288703		28.7906	0.0137866	0.00242977	0.13659	0.0577574	0.953942
ENSG00000214402	LCNL1	11.1057	0.0157067	-0.00360648	0.138026	0.0578888	0.953837
ENSG00000165630	PRPF18	216.795	0.0043472	0.00399042	0.0697249	0.0580759	0.953688
ENSG00000120949	TNFRSF8	277.623	-0.00833449	-0.00707976	0.112877	-0.0581615	0.95362
ENSG00000008382	MPND	197.782	-0.00509979	-0.00489631	0.0758687	-0.0616826	0.950816
ENSG00000010327	STAB1	1291.01	0.0134987	0.00033122	0.135592	0.0591229	0.952854
ENSG00000018869	ZNF582	86.4657	-0.00711921	-0.0061334	0.0976743	-0.062186	0.950415
ENSG00000057608	GDI2	4018.71	-0.00352646	-0.00337039	0.0545592	-0.0620028	0.950561
ENSG00000075975	MKRN2	844.566	-0.0023127	-0.0023015	0.036594	-0.0620672	0.950509
ENSG00000080947	CROCCP3	508.441	-0.00434288	-0.00414862	0.0655625	-0.0622635	0.950353
ENSG00000086015	MAST2	309.915	-0.00523785	-0.0050225	0.0748938	-0.0643386	0.948701
ENSG00000088256	GNA11	68.4647	-0.00909259	-0.011372	0.116024	-0.060403	0.951835
ENSG00000096717	SIRT1	797.269	0.00323739	0.00316668	0.0517699	0.0602507	0.951956
ENSG00000100142	POLR2F	291.034	0.00357034	0.00308083	0.0579681	0.0587424	0.953157
ENSG00000102109	PCSK1N	114.68	0.0177914	0.00630841	0.137594	0.0593394	0.952682
ENSG00000102890	ELMO3	125.843	-0.0081196	-0.00870218	0.109254	-0.0598635	0.952264
ENSG00000105518	TMEM205	207.14	0.00499621	0.00457295	0.076346	0.0599782	0.952173
ENSG00000110811	P3H3	21.5326	0.014263	-0.00816291	0.136328	0.0605007	0.951757
ENSG00000111445	RFC5	210.197	-0.00270105	-0.00257086	0.0430427	-0.0611856	0.951211
ENSG00000111846	GCNT2	323.568	-0.00722861	-0.00607404	0.0985772	-0.0623255	0.950304
ENSG00000115760	BIRC6	8393.53	-0.00249835	-0.00246295	0.0412649	-0.0591593	0.952825
ENSG00000117450	PRDX1	656.844	0.00572247	0.00506368	0.0863959	0.0589439	0.952997
ENSG00000119514	GALNT12	114.773	0.00648659	0.00540285	0.0896206	0.0637093	0.949202
ENSG00000123870	ZNF137P	214.421	-0.00616748	-0.00538441	0.0861081	-0.0637976	0.949131
ENSG00000124164	VAPB	1246.19	0.00261542	0.00258855	0.0410422	0.0622833	0.950337
ENSG00000125863	MKKS	311.588	0.00406489	0.00384516	0.064878	0.0589762	0.952971
ENSG00000127603	MACF1	15172.6	0.00395635	0.0036094	0.0608118	0.0617307	0.950777
ENSG00000128944	KNSTRN	153.095	0.00574452	0.00463018	0.0831342	0.0621267	0.950462
ENSG00000131374	TBC1D5	2252	0.00260406	0.00253939	0.0400728	0.0635831	0.949302
ENSG00000131848	ZSCAN5A	160.395	0.003687	0.00349116	0.0585799	0.0599624	0.952186
ENSG00000131979	GCH1	813.097	-0.00639855	-0.00638004	0.0907389	-0.0618245	0.950703
ENSG00000134186	PRPF38B	1881.86	0.00404294	0.00380453	0.0603873	0.0635755	0.949308
ENSG00000134539	KLRD1	2674.32	0.00935004	0.00638182	0.119344	0.0588541	0.953068
ENSG00000136933	RABEPK	263.944	0.00437612	0.00400603	0.0668715	0.0613423	0.951087
ENSG00000138315	OIT3	9.22379	-0.0135876	-0.0125219	0.135275	-0.0600865	0.952087
ENSG00000139826	ABHD13	962.819	0.00561589	0.00460734	0.0829312	0.0609231	0.95142
ENSG00000139921	TMX1	718.128	0.00582634	0.00503068	0.0864902	0.0599298	0.952212
ENSG00000141519	CCDC40	8.13078	-0.0158363	0.00178819	0.137345	-0.0633165	0.949514
ENSG00000142192	APP	1018.25	0.00693622	0.00585826	0.0960904	0.0620004	0.950563
ENSG00000143149	ALDH9A1	755.577	0.00350745	0.00346597	0.0569251	0.058872	0.953054
ENSG00000143569	UBAP2L	2678.8	-0.00402024	-0.00438273	0.0645095	-0.0587064	0.953186
ENSG00000146410	MTFR2	19.6325	0.00860739	0.00855656	0.114504	0.0585571	0.953305
ENSG00000146574	CCZ1B	420.432	0.00681798	0.00582213	0.0964789	0.060601	0.951677
ENSG00000152766	ANKRD22	97.6826	0.0172153	-0.0141221	0.137961	0.0600351	0.952128
ENSG00000152939	MARVELD2	17.2806	-0.0119034	-0.00853786	0.129729	-0.061524	0.950942
ENSG00000155008	APOOL	318.892	-0.00412232	-0.00390272	0.0663912	-0.0582617	0.95354
ENSG00000158186	MRAS	80.9058	-0.0104802	-0.00768644	0.125845	-0.0587418	0.953158
ENSG00000158411	MITD1	652.916	-0.00366644	-0.00338627	0.059473	-0.0586391	0.95324
ENSG00000159915	ZNF233	13.0996	0.016892	0.00854852	0.13803	0.0622058	0.950399
ENSG00000162971	TYW5	481.19	0.00486678	0.00457324	0.0723098	0.0623153	0.950312
ENSG00000163016	ALMS1P1	28.8187	0.0147142	0.00753479	0.136499	0.0619453	0.950606
ENSG00000163738	MTHFD2L	207.394	-0.00666832	-0.00575436	0.0947284	-0.0607926	0.951524
ENSG00000164051	CCDC51	52.5228	-0.00763624	-0.00633108	0.101049	-0.0635125	0.949358
ENSG00000165655	ZNF503	30.8858	0.0122862	0.00791227	0.132045	0.0600789	0.952093
ENSG00000166845	C18orf54	119.314	-0.00707636	-0.00629638	0.0982176	-0.0613289	0.951097
ENSG00000167604	NFKBID	723.484	-0.00533855	-0.0054688	0.0770165	-0.0634181	0.949434
ENSG00000167799	NUDT8	12.9147	0.0133281	0.00825751	0.134606	0.060473	0.951779
ENSG00000167807		4.80581	-0.0199588	-0.00393547	0.136	-0.0606918	0.951605
ENSG00000168092	PAFAH1B2	1749.43	0.00325182	0.0032241	0.0535763	0.0583147	0.953498
ENSG00000168488	ATXN2L	2751.57	-0.00589995	-0.00747285	0.0852939	-0.0617766	0.950741
ENSG00000168675	LDLRAD4	3034.03	-0.00400286	-0.00426074	0.0646494	-0.0583096	0.953502
ENSG00000170113	NIPA1	439.306	-0.0052014	-0.00446388	0.0799212	-0.0590688	0.952897
ENSG00000172006	ZNF554	154.168	-0.00565234	-0.00528348	0.0855385	-0.0589659	0.952979
ENSG00000172531	PPP1CA	2287.32	0.00438583	0.00406605	0.0673506	0.0609789	0.951376
ENSG00000173065	FAM222B	652.434	0.00372683	0.00328395	0.0571477	0.0622868	0.950334
ENSG00000173950	XXYLT1	179.972	-0.00538995	-0.00514154	0.0825189	-0.0588348	0.953084
ENSG00000177432	NAP1L5	20.0125	-0.00950965	-0.00375068	0.117852	-0.0612987	0.951121
ENSG00000180098	TRNAU1AP	313.954	0.00335924	0.00318828	0.0520205	0.0621929	0.950409
ENSG00000183250	LINC01547	43.8008	0.00789501	0.00691968	0.104282	0.0626473	0.950047
ENSG00000184786	DYNLT2	49.6742	-0.00996764	-0.00713942	0.122441	-0.0594857	0.952565
ENSG00000185800	DMWD	473.103	0.0061396	0.00519847	0.0854091	0.0641754	0.948831
ENSG00000188933	USP32P1	72.7863	0.0415592	-0.00702622	0.0994243	0.0639462	0.949013
ENSG00000189367	KIAA0408	8.05963	-0.01734	-0.00764609	0.138044	-0.0626637	0.950034
ENSG00000196218	RYR1	51.6319	-0.00858714	-0.00825008	0.113923	-0.0589531	0.952989
ENSG00000198901	PRC1	19.7273	-0.0102075	-0.00823158	0.119875	-0.0636574	0.949243
ENSG00000205213	LGR4	36.994	-0.00934892	-0.00354755	0.11933	-0.0588355	0.953083
ENSG00000206028		5.53093	0.0210459	0.00544865	0.135218	0.0621103	0.950475
ENSG00000206535	LNP1	22.9419	0.00804129	0.00703165	0.107095	0.061217	0.951186
ENSG00000206754	SNORD101	19.5935	-0.0123103	-0.00743092	0.130102	-0.06309	0.949695
ENSG00000207092	Y_RNA	12.1177	-0.0124378	-0.00909308	0.131172	-0.0621299	0.950459
ENSG00000207721	MIR186	31.2159	-0.0116456	-0.00903911	0.129599	-0.0603816	0.951852
ENSG00000207782	MIR150	34.7894	0.0122999	0.00807907	0.13078	0.0620708	0.950506
ENSG00000211817	TRAV38-2DV8	49.5414	-0.0109396	-0.00730888	0.126825	-0.0601425	0.952042
ENSG00000213250	RBMS2P1	8.32349	0.0128384	0.00478263	0.133645	0.0600059	0.952151
ENSG00000216813		16.9794	0.0103155	0.0105839	0.122458	0.0615197	0.950945
ENSG00000217930	PAM16	259.9	0.00723347	0.0020978	0.101007	0.0602088	0.951989
ENSG00000225465	RFPL1S	30.9154	-0.00904744	-0.0100463	0.114164	-0.0618731	0.950664
ENSG00000225484	NUTM2B-AS1	2244.54	0.00784295	0.00636412	0.102374	0.0639972	0.948972
ENSG00000228437	LINC02474	3.94427	-0.0362885	-0.00236119	0.102528	-0.0583385	0.953479
ENSG00000231345	BEND3P1	6.0518	-0.0186941	-0.00309785	0.137648	-0.0626299	0.950061
ENSG00000233828	MIR4280HG	7.2203	0.0170415	0.00836433	0.137962	0.0638351	0.949102
ENSG00000237877	LINC01473	84.199	-0.00751527	-0.00633831	0.100136	-0.0633448	0.949492
ENSG00000237950		62.3139	0.00668856	0.00587756	0.0966915	0.0592648	0.952741
ENSG00000240005	STIM2-AS1	5.26673	0.0230579	0.00733062	0.131043	0.0602951	0.951921
ENSG00000240682	ISY1	323.492	0.00311206	0.00294147	0.0492152	0.0611543	0.951236
ENSG00000242473	KIR2DP1	10.6141	0.0220521	0.00720238	0.131685	0.0585749	0.953291
ENSG00000244945	RUFY1-AS1	4.66792	-0.0231339	0.000931209	0.132611	-0.0626475	0.950047
ENSG00000249633	OR52V1P	8.77929	0.0182048	-0.0021825	0.137379	0.0597298	0.952371
ENSG00000249936	RAC1P2	21.7761	-0.00888894	-0.00718553	0.113388	-0.0615226	0.950943
ENSG00000250569	NTAN1P2	70.0754	-0.00671939	-0.00540605	0.0979354	-0.0584705	0.953374
ENSG00000258284	POLR2KP1	11.9692	-0.0115615	-0.00604321	0.129934	-0.0594505	0.952593
ENSG00000260865		46.4287	0.00822128	0.00322499	0.111179	0.0588794	0.953048
ENSG00000263823		10.9696	-0.0144835	-0.00616343	0.135912	-0.0625466	0.950128
ENSG00000265727	RN7SL648P	176.875	-0.00808978	-0.00830547	0.108195	-0.0605953	0.951681
ENSG00000266320	MIR3909	23.8629	0.0122773	0.00716099	0.1295	0.0638037	0.949127
ENSG00000269176		36.7799	-0.0082278	-0.0064792	0.106415	-0.0632641	0.949556
ENSG00000269895		15.0142	0.0163937	-0.000545288	0.138025	0.060508	0.951751
ENSG00000273340	MICE	71.0533	0.00784671	0.00543448	0.102527	0.063881	0.949065
ENSG00000274001		18.7287	-0.0110174	-0.00544383	0.126547	-0.06088	0.951455
ENSG00000278434		65.1815	-0.0065479	-0.00607183	0.0928625	-0.0613311	0.951096
ENSG00000282100	HSP90AB4P	90.2888	0.00670313	0.00591266	0.0959539	0.0600334	0.952129
ENSG00000284842	FAM91A2P	13.2448	-0.0181204	-0.00846554	0.137949	-0.0631017	0.949686
ENSG00000286010		134.674	0.0144144	0.0055537	0.137211	0.058311	0.953501
ENSG00000288603	SNORA74C-2	9.95148	-0.0137654	-0.00788268	0.13467	-0.062267	0.95035
ENSG00000160191	PDE9A	100.751	-0.0136233	-0.0170859	0.132975	-0.0649735	0.948195
ENSG00000168329	CX3CR1	3797.14	-0.00989214	-0.00672425	0.116727	-0.0649874	0.948184
ENSG00000172059	KLF11	471.04	-0.0061102	-0.00546214	0.0845622	-0.0646803	0.948429
ENSG00000184923	NUTM2A	10.6823	-0.0189316	-0.00836731	0.13782	-0.0646145	0.948481
ENSG00000212371		11.4938	-0.0115781	-0.00641408	0.125823	-0.0648712	0.948277
ENSG00000229677		138.933	-0.00824603	-0.00840979	0.105212	-0.064546	0.948535
ENSG00000238317	SNORD11	15.0214	0.0123695	0.0089186	0.128945	0.0650731	0.948116
ENSG00000243696		153.966	0.00810264	0.00239609	0.103988	0.0645769	0.948511
ENSG00000251408		16.6059	-0.0157861	-0.006535	0.136946	-0.0648393	0.948302
ENSG00000268403		62.0194	-0.00835459	-0.00700235	0.105422	-0.0651901	0.948023
ENSG00000268598	VN1R80P	23.473	-0.00950886	-0.00694751	0.114197	-0.0649927	0.94818
ENSG00000275494		13.7933	0.0145144	0.00992786	0.135135	0.0646553	0.948448
ENSG00000279720	SOWAHCP2	6.04469	0.0378172	0.0253372	0.107201	0.0651855	0.948026
ENSG00000283867	MIR1307	11.609	0.0114632	0.00573845	0.125512	0.0646535	0.94845
ENSG00000230207	RPL4P5	9.96463	-0.0152008	-0.0104244	0.136023	-0.0653373	0.947905
ENSG00000116863	ADPRS	300.486	-0.00498807	-0.00493459	0.0707704	-0.0654948	0.94778
ENSG00000142197	DOP1B	1597.55	0.00441285	0.00407471	0.0636386	0.0654361	0.947827
ENSG00000162604	TM2D1	779.634	0.00379023	0.00369791	0.0554716	0.0654458	0.947819
ENSG00000222017		4.49842	0.0294068	-0.00275474	0.123382	0.0656543	0.947653
ENSG00000249896	LINC02495	9.45196	0.0182727	0.00938807	0.13804	0.0655031	0.947773
ENSG00000263818	RDM1P5	5.12919	0.0221515	0.00539995	0.135248	0.0654945	0.94778
ENSG00000163636	PSMD6	1052.45	-0.00314456	-0.00303125	0.0463623	-0.0658544	0.947494
ENSG00000164976	MYORG	25.7711	-0.01155	-0.0082832	0.124976	-0.0658041	0.947534
ENSG00000185499	MUC1	18.8615	0.0119767	0.0114346	0.126801	0.0658672	0.947484
ENSG00000229644	NAMPTP1	174.266	0.0149208	0.0127815	0.135359	0.065935	0.94743
ENSG00000100151	PICK1	222.839	0.00601137	0.00449008	0.0817563	0.0663823	0.947073
ENSG00000155393	HEATR3	422.595	0.00489699	0.0045572	0.0690465	0.0661655	0.947246
ENSG00000165283	STOML2	483.665	0.00784469	0.00695714	0.100185	0.0660796	0.947314
ENSG00000185651	UBE2L3	1287.15	-0.00384673	-0.00368927	0.0556973	-0.0661273	0.947276
ENSG00000213204		52.7292	-0.00722086	-0.00590641	0.0942848	-0.0662466	0.947181
ENSG00000213366	GSTM2	181.532	0.0112629	-0.00499019	0.123387	0.0660989	0.947299
ENSG00000237260	PPIAP67	7.52016	0.019074	0.001358	0.13793	0.0662327	0.947193
ENSG00000259496	GEMIN8P1	8.11592	0.0225942	0.0179964	0.135005	0.0661031	0.947296
ENSG00000270804		176.424	-0.0062473	-0.00569143	0.0844162	-0.0662743	0.947159
ENSG00000272419	LINC01145	1134.22	-0.00439734	-0.00430811	0.0624015	-0.0666607	0.946852
ENSG00000149231	CCDC82	1392.85	0.00556587	0.0050271	0.0764146	0.0667459	0.946784
ENSG00000233621	LINC01137	75.0807	-0.00761535	-0.00787168	0.0972934	-0.0668877	0.946671
ENSG00000158545	ZC3H18	1155.14	0.00584618	0.00408484	0.0792023	0.0671311	0.946477
ENSG00000197774	EME2	502.51	-0.00903262	-0.0127803	0.108852	-0.0669998	0.946582
ENSG00000229623	METTL21AP1	32.8992	0.00831418	0.00483628	0.103151	0.0670722	0.946524
ENSG00000231187		27.8744	0.0151665	0.00891226	0.135335	0.067077	0.94652
ENSG00000258137		6.43538	0.0159568	0.0123384	0.13652	0.0670535	0.946539
ENSG00000171928	TVP23B	447.137	0.00575726	0.00536879	0.0778043	0.0675565	0.946139
ENSG00000103489	XYLT1	1783.35	-0.00597174	-0.00785579	0.0800588	-0.0676756	0.946044
ENSG00000266865		63.1068	0.00779883	0.00666757	0.0981614	0.0676456	0.946068
ENSG00000113494	PRLR	63.105	-0.0134863	-0.00992788	0.130893	-0.0678699	0.945889
ENSG00000170891	CYTL1	4.82006	-0.0292215	-0.0164371	0.125806	-0.068009	0.945778
ENSG00000008735	MAPK8IP2	5.55617	-0.0229211	-0.0197453	0.135453	-0.0681323	0.94568
ENSG00000215817	ZC3H11B	13.6021	0.010348	0.00885378	0.116622	0.068084	0.945719
ENSG00000199886	RNU6-249P	10.5406	-0.0133739	-0.00982099	0.13029	-0.0681963	0.945629
ENSG00000127990	SGCE	46.356	-0.0151699	-0.00547537	0.134815	-0.0683277	0.945525
ENSG00000145428	RNF175	67.4394	0.0149282	0.00933871	0.134337	0.0683523	0.945505
ENSG00000170469	SPATA24	23.4112	0.00992812	0.00962548	0.113616	0.0684871	0.945398
ENSG00000246339	EXTL3-AS1	34.9379	0.00844791	0.00669145	0.102915	0.0683876	0.945477
ENSG00000108468	CBX1	586.742	-0.00478393	-0.00473351	0.0655523	-0.0685992	0.945309
ENSG00000250506	CDK3	13.8731	-0.0140915	-0.0174644	0.132163	-0.0686637	0.945257
ENSG00000102934	PLLP	19.8082	-0.0142677	-0.0193404	0.132596	-0.0687317	0.945203
ENSG00000115942	ORC2	839.265	-0.00314985	-0.00304233	0.044541	-0.0688253	0.945129
ENSG00000157470	FAM81A	15.3338	-0.0176044	-0.00951557	0.137638	-0.0688315	0.945124
ENSG00000204619	PPP1R11	1378.04	-0.00442673	-0.00427214	0.0610175	-0.0688102	0.945141
ENSG00000120008	WDR11	1639.42	0.00388798	0.00375144	0.0541004	0.0689898	0.944998
ENSG00000272576		8.0214	0.0184862	0.00681068	0.137979	0.069009	0.944982
ENSG00000163166	IWS1	1064.25	-0.00333251	-0.00324971	0.0467538	-0.0691701	0.944854
ENSG00000207633	MIR505	15.4693	-0.0135895	-0.0059591	0.130384	-0.0691609	0.944862
ENSG00000235531	MSC-AS1	128.342	-0.0138198	-0.0149559	0.131139	-0.0691391	0.944879
ENSG00000242134	RPL5P13	42.9136	0.0113772	0.0115769	0.121314	0.0692466	0.944793
ENSG00000100916	BRMS1L	65.6608	0.00904265	0.00739685	0.106359	0.0696007	0.944512
ENSG00000229932	YWHAZP3	13.9022	-0.0102178	-0.00774209	0.114355	-0.0696476	0.944474
ENSG00000232774		31.6137	-0.00997646	-0.00846903	0.112929	-0.0695497	0.944552
ENSG00000277491		21.704	0.0114155	0.00737123	0.121109	0.0697283	0.94441
ENSG00000178440	TIMM23B-AGAP6	126.929	0.00614243	0.00439279	0.0797914	0.0698953	0.944277
ENSG00000268509		7.44003	0.0223217	0.00962383	0.136621	0.0699687	0.944219
ENSG00000160714	UBE2Q1	1163.79	0.00444883	0.00413531	0.0602756	0.0701022	0.944112
ENSG00000223224	SNORD71	22.2784	0.0107241	0.00830153	0.11698	0.07016	0.944066
ENSG00000270542		23.1348	0.0118146	0.00414473	0.122732	0.0701458	0.944078
ENSG00000279617		6.05432	0.0213157	0.00939251	0.137406	0.0701158	0.944101
ENSG00000103111	MON1B	1843.96	-0.00403093	-0.00403532	0.0545036	-0.070951	0.943437
ENSG00000115919	KYNU	847.45	-0.010294	-0.00792712	0.11313	-0.0715612	0.942951
ENSG00000124787	RPP40	43.3216	0.00902222	0.00722554	0.105162	0.0706756	0.943656
ENSG00000131507	NDFIP1	2230.32	-0.00443877	-0.00414872	0.0592853	-0.071241	0.943206
ENSG00000134574	DDB2	515.003	0.00487669	0.00462904	0.0642678	0.0715154	0.942988
ENSG00000135643	KCNMB4	31.8865	-0.0108082	-0.0108197	0.11636	-0.0714053	0.943075
ENSG00000138399	FASTKD1	349.165	-0.00576608	-0.00530331	0.0746863	-0.0710616	0.943349
ENSG00000150990	DHX37	473.397	-0.00546632	-0.00568596	0.071498	-0.0709236	0.943459
ENSG00000153944	MSI2	2545.04	-0.00408402	-0.00392254	0.0554497	-0.0705493	0.943756
ENSG00000171462	DLK2	6.99023	-0.0213358	-0.0119328	0.137638	-0.0714609	0.943031
ENSG00000179761	PIPOX	95.2654	0.00694313	0.00593431	0.0872999	0.0705639	0.943745
ENSG00000183570	PCBP3	102.148	0.0132207	0.00124336	0.128207	0.0706711	0.943659
ENSG00000201772	SNORA5C	42.7053	-0.0154188	-0.00977601	0.134074	-0.0711762	0.943257
ENSG00000227550	TRBV7-5	8.21908	-0.0231719	0.00516446	0.136084	-0.0706745	0.943657
ENSG00000228280		14.1881	0.021998	0.00218652	0.137044	0.0704702	0.943819
ENSG00000249159		5.21361	0.0229556	0.010395	0.136303	0.0708765	0.943496
ENSG00000250878	METTL21EP	54.0152	-0.010106	-0.00681926	0.11286	-0.0705331	0.943769
ENSG00000258640	RPL21P5	11.9148	-0.013261	-0.00895858	0.128356	-0.0706043	0.943713
ENSG00000259225	LINC02345	14.0222	-0.0179811	-0.0109763	0.137444	-0.0714559	0.943035
ENSG00000261341		10.6516	-0.0160608	-0.00951774	0.135419	-0.0707408	0.943604
ENSG00000273368		5.02368	-0.0245269	-0.00978205	0.134935	-0.0715899	0.942928
ENSG00000275803	RN7SL736P	4.94062	-0.0446887	-0.00526915	0.101154	-0.0704599	0.943828
ENSG00000288018		6.23134	0.0212056	0.00932454	0.1376	0.0708845	0.94349
ENSG00000164684	ZNF704	10.2109	0.0188008	0.00433845	0.137846	0.0718186	0.942746
ENSG00000044090	CUL7	272.792	-0.00717836	-0.00838129	0.0883017	-0.0718838	0.942694
ENSG00000073282	TP63	15.2917	0.0150478	0.00859872	0.132863	0.0719833	0.942615
ENSG00000103507	BCKDK	685.561	0.00861611	0.00518921	0.100599	0.0721439	0.942487
ENSG00000105220	GPI	1344.38	-0.00613524	-0.00615157	0.0770928	-0.0727955	0.941969
ENSG00000113441	LNPEP	6816.98	-0.00368345	-0.00355714	0.0490874	-0.072585	0.942136
ENSG00000114107	CEP70	144.809	0.00905566	0.00821431	0.103464	0.0727251	0.942025
ENSG00000128606	LRRC17	7.48514	-0.0181887	-0.00971793	0.137384	-0.0725535	0.942161
ENSG00000134333	LDHA	2371.65	-0.00480272	-0.00448682	0.0628431	-0.0722322	0.942417
ENSG00000148343	MIGA2	518.753	0.00628345	0.00532182	0.0793515	0.0719862	0.942613
ENSG00000163873	GRIK3	3.79358	-0.048171	-0.180615	0.0994041	-0.0720282	0.942579
ENSG00000170037	CNTROB	282.692	-0.00622121	-0.00698842	0.0783558	-0.0723769	0.942302
ENSG00000171813	PWWP2B	301.733	0.00772608	0.00530307	0.0925615	0.0726913	0.942052
ENSG00000173818	ENDOV	296.853	-0.00469522	-0.00469251	0.0616505	-0.0721465	0.942485
ENSG00000196653	ZNF502	93.2683	-0.0126807	-0.00927477	0.124973	-0.0722681	0.942389
ENSG00000201076	RNU4-51P	16.4789	0.0122461	0.00921516	0.12301	0.072351	0.942323
ENSG00000211683		17.2976	0.0158247	0.0094558	0.134184	0.0728039	0.941962
ENSG00000226276		7.13333	0.0204024	0.00624666	0.138027	0.072727	0.942023
ENSG00000236095		21.3989	-0.0132481	-0.00981371	0.127087	-0.0724348	0.942256
ENSG00000261542		82.7101	0.00748032	0.00715791	0.0908982	0.0721046	0.942519
ENSG00000262583	TMEM231P1	9.75684	0.0163836	0.00445728	0.135207	0.0727688	0.94199
ENSG00000286943		9.25165	-0.0204177	-0.00924395	0.138037	-0.0730037	0.941803
ENSG00000131401	NAPSB	474.618	-0.0129816	-0.00970352	0.125601	-0.0731109	0.941718
ENSG00000262712		27.6537	0.0128639	0.00283135	0.12513	0.0731052	0.941722
ENSG00000090382	LYZ	41425.3	-0.0118231	-0.0102474	0.12026	-0.0732847	0.94158
ENSG00000163359	COL6A3	68.869	-0.0112068	-0.013984	0.117055	-0.0732304	0.941623
ENSG00000078140	UBE2K	1035.21	0.00531481	0.0048697	0.0677211	0.0734316	0.941463
ENSG00000167549	CORO6	37.4714	0.0104926	0.00858408	0.112673	0.073453	0.941446
ENSG00000068745	IP6K2	887.954	-0.00334464	-0.00323123	0.0442654	-0.0735621	0.941359
ENSG00000138448	ITGAV	388.077	-0.00514886	-0.00492102	0.0657444	-0.0735865	0.941339
ENSG00000020922	MRE11	945.076	0.00409225	0.00393653	0.0531553	0.0740166	0.940997
ENSG00000239282	CASTOR1	51.6247	0.00854172	0.00689278	0.0982675	0.0739773	0.941028
ENSG00000114861	FOXP1	5926.74	-0.00509804	-0.00496519	0.0646186	-0.0743032	0.940769
ENSG00000114867	EIF4G1	3090.57	0.00753483	0.00583225	0.089452	0.0741899	0.940859
ENSG00000180425	C11orf71	205.487	-0.0069651	-0.00616875	0.0840502	-0.0742957	0.940775
ENSG00000185787	MORF4L1	3151.24	-0.00449482	-0.00415776	0.0578279	-0.074151	0.94089
ENSG00000228702		11.6065	-0.0194942	-0.0103551	0.137875	-0.0741607	0.940883
ENSG00000285280		78.4169	0.0178731	0.0119806	0.136789	0.0741351	0.940903
ENSG00000132196	HSD17B7	269.807	0.00493501	0.00479702	0.0625785	0.0745733	0.940554
ENSG00000152439	ZNF773	191.889	-0.00717562	-0.00631285	0.0857757	-0.0745933	0.940538
ENSG00000266786	LGALS9DP	5.70608	-0.0337073	-0.0111826	0.122967	-0.0746538	0.94049
ENSG00000134594	RAB33A	54.7727	-0.00894687	-0.00678576	0.1006	-0.0748981	0.940296
ENSG00000256937	KRT17P8	216.33	-0.013592	-0.0105265	0.126701	-0.0749209	0.940278
ENSG00000053770	AP5M1	1446.41	-0.00533877	-0.0050665	0.0666379	-0.0751368	0.940106
ENSG00000107960	STN1	1232.72	-0.00415198	-0.00388096	0.0530589	-0.0752446	0.94002
ENSG00000198492	YTHDF2	1097.27	0.00252615	0.00244514	0.0331449	0.0750998	0.940135
ENSG00000221890	NPTXR	153.117	-0.0107672	-0.0132161	0.112859	-0.0751599	0.940088
ENSG00000109084	TMEM97	50.3732	0.0123559	0.0152034	0.121084	0.0754996	0.939817
ENSG00000130299	GTPBP3	188.77	0.00663636	0.00591037	0.0799016	0.0753881	0.939906
ENSG00000140983	RHOT2	1025.83	-0.00706075	-0.00771107	0.0840015	-0.0753737	0.939917
ENSG00000230530	LIMD1-AS1	95.134	0.00725646	0.00645868	0.0857551	0.0754577	0.939851
ENSG00000271643	PDCD6IP-DT	45.5052	-0.0145014	-0.00838271	0.129363	-0.0755869	0.939748
ENSG00000288632		61.688	-0.00690088	-0.00605813	0.0823702	-0.0754897	0.939825
ENSG00000072571	HMMR	23.2233	0.0157056	0.00986003	0.132581	0.0757197	0.939642
ENSG00000021776	AQR	2005.02	-0.00322688	-0.00314273	0.0414971	-0.0759621	0.939449
ENSG00000171786	NHLH1	21.6161	-0.0154317	-0.0134534	0.131741	-0.0760266	0.939398
ENSG00000182175	RGMA	9.27794	-0.0312363	0.0225378	0.128032	-0.075961	0.93945
ENSG00000286129		127.219	0.00763343	0.00575113	0.0887711	0.0759116	0.939489
ENSG00000064313	TAF2	1005.33	0.00436804	0.00422562	0.0547286	0.0765405	0.938989
ENSG00000118156	ZNF541	13.1994	0.017711	0.00806147	0.136007	0.0762191	0.939245
ENSG00000150637	CD226	2760.56	0.00725419	0.0068039	0.0849452	0.0763527	0.939138
ENSG00000170027	YWHAG	1299.14	0.00542557	0.00492194	0.0665825	0.0764312	0.939076
ENSG00000175518	UBQLNL	21.1809	0.0123509	0.0068482	0.120473	0.076266	0.939207
ENSG00000200419	Y_RNA	10.9288	-0.0168591	-0.0027004	0.134519	-0.0766102	0.938934
ENSG00000234694		26.6348	-0.0100651	-0.00836593	0.107196	-0.0764942	0.939026
ENSG00000236550		9.84418	-0.017771	-0.0138565	0.135934	-0.0766608	0.938893
ENSG00000280997	CCAT2	13.9409	0.0157691	0.00951518	0.132471	0.0762475	0.939222
ENSG00000213830	CFL1P5	82.1761	0.0121923	0.00585187	0.119317	0.076779	0.938799
ENSG00000228782	MRPL45P2	143.125	-0.00692499	-0.00678954	0.0815094	-0.0767545	0.938819
ENSG00000221978	CCNL2	2275.06	0.0045654	0.0042926	0.0567293	0.0769201	0.938687
ENSG00000258429	PDF	37.5187	-0.0124871	-0.00890117	0.120555	-0.0769925	0.93863
ENSG00000023572	GLRX2	343.191	-0.00671565	-0.00610849	0.0789696	-0.0773907	0.938313
ENSG00000143494	VASH2	4.90326	0.0275758	0.0127004	0.133683	0.077415	0.938293
ENSG00000236785	SDR42E1P5	7.66079	0.0227443	0.0121524	0.137787	0.0774396	0.938274
ENSG00000252192		11.7295	0.0170371	0.00944047	0.13456	0.0774255	0.938285
ENSG00000228014	ZNF680P1	5.87173	0.0297024	-0.0027034	0.131072	0.0776734	0.938088
ENSG00000197170	PSMD12	823.243	-0.00384526	-0.00369343	0.0478941	-0.077791	0.937994
ENSG00000163687	DNASE1L3	16.1869	-0.0176796	-0.0240386	0.135385	-0.0779512	0.937867
ENSG00000164808	SPIDR	1255.84	0.0041753	0.00395362	0.0515233	0.0781072	0.937743
ENSG00000286967		6.45082	-0.0232277	-0.0114511	0.137672	-0.0780588	0.937781
ENSG00000114374	USP9Y	1300.92	0.00761871	-0.0269171	0.0816096	0.0783735	0.937531
ENSG00000101843	PSMD10	236.647	-0.00625114	-0.00573598	0.073528	-0.0784791	0.937447
ENSG00000211699	TRGV3	87.2259	-0.0149299	-0.00651117	0.129009	-0.0784337	0.937483
ENSG00000125462	MIR9-1HG	40.6366	-0.0140715	-0.00786496	0.125966	-0.0786677	0.937297
ENSG00000035687	ADSS2	1134	-0.00479002	-0.00458623	0.0579435	-0.078847	0.937154
ENSG00000100038	TOP3B	597.957	-0.00591698	-0.00587976	0.0691617	-0.0797929	0.936402
ENSG00000105953	OGDH	2482.04	-0.00589364	-0.00564717	0.0694369	-0.0791148	0.936941
ENSG00000111653	ING4	433.881	0.00456683	0.00436336	0.0550853	0.0794589	0.936668
ENSG00000116885	OSCP1	7.2492	-0.0186451	0.00296602	0.136309	-0.0789241	0.937093
ENSG00000123106	CCDC91	853.989	-0.00660486	-0.00598459	0.076647	-0.0789164	0.937099
ENSG00000128833	MYO5C	38.4227	-0.0159281	-0.0149007	0.131557	-0.0788325	0.937166
ENSG00000154124	OTULIN	1916.43	-0.00385893	-0.00375189	0.0471126	-0.079448	0.936676
ENSG00000171084	FAM86JP	21.5452	-0.0170393	-0.0134067	0.133591	-0.0798044	0.936393
ENSG00000177051	FBXO46	654.327	0.00558314	0.00485355	0.065972	0.0794812	0.93665
ENSG00000204922	UQCC3	79.4656	0.0076437	0.006802	0.086293	0.0788513	0.937151
ENSG00000226981	ABHD17AP6	13.6121	-0.0231068	-0.0156761	0.137903	-0.0798383	0.936366
ENSG00000230532		49.4	0.00800834	0.00670905	0.089497	0.0787963	0.937195
ENSG00000231249	ITPR1-DT	17.4443	-0.0131738	-0.00947563	0.122165	-0.0789732	0.937054
ENSG00000241014	GPR199P	40.4006	-0.00999271	-0.00814821	0.104069	-0.0795275	0.936613
ENSG00000252361	RNU6-118P	34.2732	-0.0121618	-0.00906861	0.117311	-0.0791271	0.936932
ENSG00000253981	ALG1L13P	297.68	0.0139314	0.00728935	0.124925	0.0794761	0.936654
ENSG00000260179		14.1707	-0.0163904	-0.0115525	0.132631	-0.07886	0.937144
ENSG00000260193	LINC02846	20.8594	0.0112013	0.00872934	0.11186	0.0793932	0.93672
ENSG00000268573		146.278	-0.0060091	-0.00546149	0.0708187	-0.0788358	0.937163
ENSG00000280135		409.789	-0.0085637	-0.00707034	0.0939746	-0.0789327	0.937086
ENSG00000260997		238.606	-0.00929649	-0.0106313	0.0987316	-0.0799756	0.936257
ENSG00000272103		76.8	-0.00968912	-0.00813979	0.101559	-0.0799947	0.936241
ENSG00000128563	PRKRIP1	569.989	0.0041445	0.00372204	0.0499047	0.080238	0.936048
ENSG00000136144	RCBTB1	584.386	-0.00566408	-0.00528484	0.0662816	-0.0802036	0.936075
ENSG00000278916	CEP83-DT	9.29689	0.0215738	0.0125482	0.137999	0.0801851	0.93609
ENSG00000124772	CPNE5	511.742	-0.012607	-0.00566416	0.118573	-0.0803726	0.935941
ENSG00000236200	KDM4A-AS1	20.0002	-0.0157873	-0.00989721	0.130229	-0.0806688	0.935705
ENSG00000272871		42.2137	-0.0135907	-0.0101948	0.122776	-0.0806224	0.935742
ENSG00000275377	MIR1299	9.12281	-0.0200484	-0.0105046	0.137274	-0.0806137	0.935749
ENSG00000119632	IFI27L2	109.727	0.00992008	0.00850976	0.10243	0.0808779	0.935539
ENSG00000260001	TGFBR3L	11.0084	0.0187074	0.0143858	0.135889	0.0808838	0.935534
ENSG00000167981	ZNF597	234.109	0.00700773	0.00663671	0.0787446	0.0810383	0.935411
ENSG00000206768	Y_RNA	26.0059	-0.0124412	-0.0103445	0.117238	-0.0810355	0.935414
ENSG00000261288		8.79113	0.0222181	0.0109455	0.138042	0.0810167	0.935429
ENSG00000266533	MIR3619	14.6206	-0.0156665	-0.0112334	0.129603	-0.081181	0.935298
ENSG00000251791	SCARNA6	292.589	-0.0273355	-0.0203861	0.13544	-0.0813188	0.935188
ENSG00000279089		230.939	-0.00575245	-0.00577472	0.0663551	-0.0813503	0.935163
ENSG00000122565	CBX3	1310.25	0.00589129	0.00561363	0.0676187	0.081538	0.935014
ENSG00000143322	ABL2	883.355	0.00431129	0.00398905	0.0508457	0.081809	0.934799
ENSG00000155875	SAXO1	9.79675	-0.0177737	-0.0110611	0.134153	-0.0817675	0.934832
ENSG00000167595	PROSER3	502.542	-0.00791504	-0.00946321	0.0864412	-0.0814727	0.935066
ENSG00000177873	ZNF619	498.012	0.00463672	0.00435877	0.0544278	0.0817371	0.934856
ENSG00000207281	Y_RNA	8.75509	-0.0184968	-0.0112802	0.135342	-0.0816814	0.9349
ENSG00000259943		55.8248	-0.0119767	-0.00933509	0.114426	-0.0815875	0.934975
ENSG00000269967		72.3386	0.0111937	0.00896283	0.109787	0.081874	0.934747
ENSG00000276672		84.3333	-0.0076107	-0.00684388	0.0837851	-0.081501	0.935044
ENSG00000140497	SCAMP2	2052.81	-0.00572896	-0.00566484	0.0656422	-0.0820232	0.934628
ENSG00000167550	RHEBL1	18.8798	-0.013545	-0.00653147	0.121541	-0.0820625	0.934597
ENSG00000220205	VAMP2	2202.74	-0.00458202	-0.00451624	0.0536338	-0.0820737	0.934588
ENSG00000237883	DGUOK-AS1	9.84771	-0.0186754	-0.00972374	0.135446	-0.0821216	0.93455
ENSG00000245888	NSMCE1-DT	51.2414	-0.0136055	-0.00744684	0.121863	-0.0820176	0.934633
ENSG00000271582		15.9986	-0.018706	-0.0122712	0.135528	-0.0820663	0.934594
ENSG00000110768	GTF2H1	940.056	-0.00438531	-0.00422269	0.051309	-0.0824047	0.934325
ENSG00000071282	LMCD1	12.0902	-0.0180393	-0.0119407	0.1343	-0.0826192	0.934154
ENSG00000143093	STRIP1	938.419	0.00457877	0.00417748	0.0531972	0.0827456	0.934054
ENSG00000207073	Y_RNA	5.9223	0.0307278	0.0204902	0.13227	0.0828656	0.933958
ENSG00000226318	RPS3AP38	106.332	0.00940522	0.00820919	0.0968148	0.0831901	0.9337
ENSG00000230513	THAP7-AS1	64.9337	-0.0131545	-0.00951084	0.119041	-0.0832056	0.933688
ENSG00000123143	PKN1	2562.45	0.0071493	0.00551559	0.0781342	0.0834625	0.933484
ENSG00000144659	SLC25A38	895.992	-0.00896594	-0.00721534	0.0931234	-0.0836698	0.933319
ENSG00000166762	CATSPER2	175.397	-0.00960215	-0.00782987	0.0980962	-0.0833668	0.93356
ENSG00000174482	LINGO2	20.6487	-0.0265261	-0.0129812	0.136764	-0.0836795	0.933311
ENSG00000258099	ATXN2-AS	10.2243	0.0173233	0.00957753	0.132559	0.0835429	0.93342
ENSG00000267346	EIF5AP3	12.9214	-0.0169299	-0.0127628	0.131544	-0.083796	0.933219
ENSG00000267360		8.5431	0.0229012	0.0162953	0.138043	0.0833909	0.933541
ENSG00000276476	LINC00540	60.6918	-0.0171158	-0.0110751	0.13218	-0.0833963	0.933536
ENSG00000279232		10.9662	0.0165656	0.0104616	0.130784	0.0835574	0.933408
ENSG00000233799		184.728	0.00678701	0.00615867	0.0744773	0.0839234	0.933117
ENSG00000272817		4.83212	-0.0260088	-0.00594597	0.137151	-0.0838778	0.933154
ENSG00000127364	TAS2R4	233.375	-0.00859955	-0.00841796	0.0895761	-0.0845164	0.932646
ENSG00000234719	NPIPB2	48.3296	0.0157338	0.0055451	0.127999	0.0844722	0.932681
ENSG00000236308		23.849	-0.0138104	-0.0108507	0.120954	-0.0845614	0.93261
ENSG00000121716	PILRB	439.959	0.013003	0.000902933	0.117294	0.0846492	0.93254
ENSG00000201942	RNA5SP363	10.2114	0.0228172	0.0180162	0.137999	0.084742	0.932467
ENSG00000267757	EML2-AS1	16.7894	-0.0204138	-0.00902231	0.136763	-0.0847176	0.932486
ENSG00000147010	SH3KBP1	4006.82	0.00680249	0.00603413	0.073932	0.0848524	0.932379
ENSG00000070526	ST6GALNAC1	76.5066	0.0218059	0.0161837	0.137685	0.0849485	0.932302
ENSG00000144504	ANKMY1	1253.45	-0.00626191	-0.0065541	0.0687725	-0.0849969	0.932264
ENSG00000171246	NPTX1	7.86457	-0.0273809	-0.0131975	0.136445	-0.0849744	0.932282
ENSG00000197530	MIB2	509.02	-0.0100589	-0.0108	0.100008	-0.0849482	0.932303
ENSG00000279144		18.4862	-0.0148564	-0.0121662	0.124661	-0.0850501	0.932222
ENSG00000240328		18.4142	0.0160485	0.010691	0.128495	0.0852414	0.932069
ENSG00000127511	SIN3B	1854.85	0.00732735	0.00494381	0.0782583	0.0853765	0.931962
ENSG00000230267	HERC2P4	5.45602	0.0392065	0.0036987	0.121943	0.0853639	0.931972
ENSG00000280670	CCDC163	59.6535	-0.0250039	-0.0130116	0.137824	-0.0854145	0.931932
ENSG00000095564	BTAF1	2570.93	-0.00434022	-0.00417629	0.0490652	-0.0855684	0.93181
ENSG00000154556	SORBS2	10.0645	-0.0388122	-0.0457773	0.122865	-0.0857434	0.93167
ENSG00000164867	NOS3	72.3136	-0.0112653	-0.00702012	0.10715	-0.0856868	0.931715
ENSG00000178386	ZNF223	45.9536	0.0119143	0.00960004	0.111014	0.0855455	0.931828
ENSG00000214070	MANEALP1	9.94444	-0.0187319	-0.00581155	0.134372	-0.0855327	0.931838
ENSG00000235823	OLMALINC	59.5214	0.0137766	0.00955374	0.120057	0.0856861	0.931716
ENSG00000273056		6.78775	0.0245688	0.0188491	0.137962	0.0858773	0.931564
ENSG00000263417	GTSCR1	10.0247	-0.0226915	-0.0120154	0.1379	-0.0859652	0.931494
ENSG00000106330	MOSPD3	148.52	-0.00866232	-0.0075006	0.0888563	-0.0860359	0.931438
ENSG00000165102	HGSNAT	1186.19	0.00560092	0.00489475	0.0615948	0.0861522	0.931345
ENSG00000185862	EVI2B	7633.41	0.0115267	0.00942109	0.108414	0.0860622	0.931417
ENSG00000213413	PVRIG	40.1682	-0.00919534	-0.00809777	0.0929104	-0.0860589	0.93142
ENSG00000268987		31.0091	0.012646	0.0103021	0.114443	0.086132	0.931361
ENSG00000279086		25.4591	0.012524	0.00992003	0.113695	0.0863011	0.931227
ENSG00000282742		26.752	0.0131089	0.0101134	0.116673	0.0861912	0.931314
ENSG00000219487		6.25333	0.0261268	0.0223147	0.137498	0.0864658	0.931096
ENSG00000128815	WDFY4	4470.11	-0.0107	-0.0115462	0.102825	-0.0867377	0.93088
ENSG00000147996	CBWD5	439.286	0.0111581	0.00896677	0.10563	0.0868123	0.930821
ENSG00000166548	TK2	812.28	-0.0101314	-0.00871938	0.0990236	-0.0867912	0.930837
ENSG00000169994	MYO7B	198.794	0.0180259	0.00529049	0.132696	0.0866433	0.930955
ENSG00000184719	RNLS	43.2829	-0.0103949	-0.00895071	0.100861	-0.0866863	0.930921
ENSG00000198496	NBR2	320.847	0.00571516	0.00529651	0.0624247	0.0866016	0.930988
ENSG00000205791	LOH12CR2	7.67988	-0.02192	-0.0130432	0.137495	-0.0866803	0.930926
ENSG00000231948	HS1BP3-IT1	10.9564	0.0201986	0.0103215	0.136017	0.0869182	0.930737
ENSG00000261487		12.1146	-0.0215696	-0.0118081	0.137262	-0.0868559	0.930786
ENSG00000238035		43.3008	0.0195164	0.00709572	0.135081	0.0871294	0.930569
ENSG00000171357	LURAP1	4.7183	0.0322082	0.000448952	0.1325	0.0872974	0.930435
ENSG00000286796		65.6721	0.0146052	0.0102135	0.122217	0.0875046	0.93027
ENSG00000283189		6.14996	0.0274239	0.000381309	0.136987	0.0875699	0.930219
ENSG00000119203	CPSF3	402.256	-0.00512421	-0.004911	0.0557693	-0.0879625	0.929906
ENSG00000235284	SNORD62A	7.67196	0.0245099	-0.00188029	0.13804	0.0880698	0.929821
ENSG00000270095		24.673	0.0150986	0.0106856	0.123758	0.0880148	0.929865
ENSG00000285938		29.566	-0.0182857	-0.0115646	0.132645	-0.08798	0.929893
ENSG00000149503	INCENP	266.926	0.00798559	0.00605851	0.0817435	0.0882009	0.929717
ENSG00000277851	LINC02391	14.9866	0.0178963	0.0123825	0.131711	0.0882643	0.929667
ENSG00000049769	PPP1R3F	294.494	0.0072984	0.00645633	0.0756466	0.0885876	0.92941
ENSG00000170160	CCDC144A	154.988	-0.0506358	-0.0174369	0.108121	-0.0884923	0.929485
ENSG00000196981	WDR5B	309.55	-0.00994812	-0.00882956	0.0963072	-0.0886413	0.929367
ENSG00000249572		20.5299	0.0207856	0.0155997	0.136269	0.0884473	0.929521
ENSG00000251485	NRBF2P6	26.7929	0.0133689	0.00946144	0.116214	0.0885502	0.929439
ENSG00000159086	PAXBP1	1029.15	0.00610351	0.00574443	0.0647544	0.0887465	0.929283
ENSG00000117528	ABCD3	561.975	0.00521061	0.00507035	0.0560672	0.0889269	0.92914
ENSG00000243716	NPIPB5	610.276	-0.0100497	-0.00982615	0.0967087	-0.0890282	0.929059
ENSG00000270562		233.149	-0.00834911	-0.00790355	0.08415	-0.0889259	0.929141
ENSG00000214203	RPS4XP1	8.97795	-0.0159042	-0.0111394	0.125809	-0.0891078	0.928996
ENSG00000275426		26.8946	0.0200701	0.0133645	0.135214	0.0891583	0.928956
ENSG00000150625	GPM6A	38.1264	0.0348868	0.010028	0.130164	0.0893119	0.928834
ENSG00000272902	TBC1D8-AS1	6.06	-0.0294249	-0.0127086	0.135957	-0.0893176	0.928829
ENSG00000280047		82.3033	-0.0112575	-0.0117662	0.104265	-0.0893502	0.928804
ENSG00000199731	RNU6-1079P	9.54173	0.018704	0.0138466	0.132846	0.0895058	0.92868
ENSG00000256720	BTG1P1	173.425	0.0158616	0.0111649	0.125442	0.0896048	0.928601
ENSG00000166405	RIC3	461.234	0.01238	0.0092293	0.110391	0.0897328	0.9285
ENSG00000095574	IKZF5	881.163	-0.0067156	-0.00618899	0.0696752	-0.0897911	0.928453
ENSG00000169442	CD52	3108.92	-0.0111973	-0.0106376	0.103546	-0.089819	0.928431
ENSG00000189152	GRAPL	13.782	-0.0225429	-0.0213042	0.137404	-0.0898531	0.928404
ENSG00000227517	LINC01483	6.0412	-0.0285125	-0.00771252	0.136795	-0.0900512	0.928247
ENSG00000228950		7.97551	-0.0251323	-0.013847	0.138038	-0.0899822	0.928301
ENSG00000239763		84.1099	-0.0102349	-0.00870612	0.0972515	-0.0899485	0.928328
ENSG00000217624	YWHAZP10	24.6202	-0.0144424	-0.0118575	0.119783	-0.0901999	0.928128
ENSG00000226519	LINC00390	5.50814	-0.0269571	-0.0172382	0.137634	-0.0902319	0.928103
ENSG00000232022	FAAHP1	101.039	-0.0153065	-0.0111349	0.123137	-0.090229	0.928105
ENSG00000288107		11.8015	-0.0290675	-0.0165641	0.136433	-0.0901532	0.928165
ENSG00000258316	KLF17P1	46.2178	-0.0142615	-0.0109343	0.118833	-0.0905142	0.927879
ENSG00000261812	TUBB8P7	9.32113	0.0773868	0.00618935	0.0808007	0.0905461	0.927853
ENSG00000267337	LINC01478	5.32655	-0.0313871	-0.0203066	0.134608	-0.0905752	0.92783
ENSG00000288032		36.8891	-0.0131136	-0.0112182	0.113593	-0.0904893	0.927898
ENSG00000091651	ORC6	23.524	-0.015181	-0.0110066	0.122279	-0.0908317	0.927626
ENSG00000108528	SLC25A11	679.847	-0.00612459	-0.00568938	0.0637038	-0.090713	0.927721
ENSG00000171791	BCL2	3476.01	-0.0075845	-0.00638185	0.0764562	-0.0908938	0.927577
ENSG00000197903	H2BC12	1377.42	-0.00794355	-0.00614033	0.079543	-0.0907368	0.927702
ENSG00000218730		37.1352	-0.0183038	-0.0110278	0.131452	-0.0908466	0.927614
ENSG00000260121		35.0559	-0.0132688	-0.0135367	0.114116	-0.0908208	0.927635
ENSG00000264290		12.9832	0.0191014	0.00855566	0.133019	0.0909923	0.927499
ENSG00000270066		15.1853	-0.0205618	-0.00272825	0.135254	-0.091082	0.927427
ENSG00000147570	DNAJC5B	7.59134	0.0311815	0.00533333	0.134988	0.0912313	0.927309
ENSG00000185924	RTN4RL1	9.9761	-0.0185773	-0.00538284	0.131751	-0.0913883	0.927184
ENSG00000207821	MIR640	15.2208	0.0215941	0.00743359	0.136376	0.0914457	0.927138
ENSG00000234617	SNRK-AS1	48.7899	0.0130982	0.00970982	0.112782	0.0915433	0.927061
ENSG00000287918		18.5537	0.0175469	0.0141845	0.129384	0.0914208	0.927158
ENSG00000199977	SNORA73	13.4898	0.0170495	0.0131682	0.12794	0.0916315	0.926991
ENSG00000107020	PLGRKT	156.349	-0.00724522	-0.00636918	0.0727783	-0.0920615	0.926649
ENSG00000147117	ZNF157	20.0012	-0.013209	-0.00629028	0.112899	-0.0920737	0.926639
ENSG00000229054	RPS29P14	100.854	0.0139083	0.00851345	0.116133	0.0922395	0.926508
ENSG00000266744		12.076	-0.019871	-0.0126309	0.133878	-0.0922197	0.926523
ENSG00000100150	DEPDC5	930.295	-0.00569642	-0.0055482	0.0585022	-0.0927796	0.926079
ENSG00000102172	SMS	510.335	0.00590347	0.00559564	0.0603995	0.0928111	0.926054
ENSG00000113643	RARS1	757.842	0.00777316	0.00724652	0.0768951	0.0925156	0.926288
ENSG00000169684	CHRNA5	13.0281	-0.0253964	-0.00853182	0.138044	-0.0926876	0.926152
ENSG00000226029	LINC01772	363.985	0.00707446	0.00679112	0.070783	0.0928717	0.926005
ENSG00000238273		7.62631	0.0226709	0.011323	0.137063	0.0925094	0.926293
ENSG00000239335	LLPH-DT	30.9269	-0.0263037	-0.00154555	0.138	-0.0925348	0.926273
ENSG00000269386	RAB11B-AS1	57.5785	-0.0100134	-0.00978622	0.0938071	-0.0925068	0.926295
ENSG00000164885	CDK5	84.1893	0.00789588	0.00747704	0.0775805	0.0929717	0.925926
ENSG00000186453	FAM228A	12.433	-0.0192052	-0.0124558	0.132404	-0.0929541	0.92594
ENSG00000137824	RMDN3	322.593	0.00671749	0.00646559	0.0674365	0.0932601	0.925697
ENSG00000250081		10.1636	0.0412204	0.0124655	0.124132	0.0933407	0.925633
ENSG00000092439	TRPM7	2294.89	-0.0055237	-0.00527389	0.0565395	-0.0934086	0.925579
ENSG00000115425	PECR	223.598	-0.00546654	-0.0052954	0.0559524	-0.0935018	0.925505
ENSG00000283236		52.9794	-0.0156036	-0.0113724	0.122237	-0.0934545	0.925542
ENSG00000100359	SGSM3	157.214	-0.0116851	-0.0117481	0.103636	-0.0936054	0.925423
ENSG00000238121	LINC00426	550.03	-0.00941537	-0.00788898	0.0887424	-0.0936761	0.925366
ENSG00000197238	H4C11	58.0153	-0.0170334	-0.0134225	0.126737	-0.0938057	0.925264
ENSG00000200269	RNU6-838P	47.6218	-0.0158353	-0.0096008	0.122858	-0.0937951	0.925272
ENSG00000205571	SMN2	83.3151	0.0200392	0.0125593	0.133571	0.0939525	0.925147
ENSG00000279250		7.96982	0.027337	0.0128756	0.137848	0.0938482	0.92523
ENSG00000171596	NMUR1	292.869	0.0165179	0.0110164	0.125024	0.0940574	0.925064
ENSG00000265808	SEC22B	1636.06	0.00578308	0.00553248	0.0585197	0.0941606	0.924982
ENSG00000234707	SEC61G-DT	5.1867	-0.0343553	-0.0169068	0.132949	-0.0942397	0.924919
ENSG00000110090	CPT1A	1654.09	-0.0100621	-0.0102456	0.0925368	-0.0947054	0.924549
ENSG00000159692	CTBP1	2961.88	0.00541691	0.0050708	0.0547726	0.0948367	0.924444
ENSG00000226014		5.63535	-0.0307874	-0.0221983	0.136224	-0.0945059	0.924707
ENSG00000232656	IDI2-AS1	11.3089	-0.0234184	-0.0124872	0.137201	-0.0946384	0.924602
ENSG00000237484	LINC01684	166.487	0.0133639	0.0106376	0.111794	0.0948243	0.924454
ENSG00000251136		229.659	0.00959191	0.00863616	0.0894144	0.0944956	0.924715
ENSG00000260369		22.1395	-0.0170789	-0.0111426	0.126455	-0.0945548	0.924668
ENSG00000271383	NBPF19	173.021	-0.0126826	-0.0123833	0.108499	-0.0945626	0.924662
ENSG00000276791		291.368	-0.0108913	-0.0092685	0.0978557	-0.0948915	0.924401
ENSG00000235821	IFITM4P	18.2947	0.0230366	0.0131442	0.136893	0.0949976	0.924317
ENSG00000079459	FDFT1	1699.67	0.00759622	0.00813289	0.0735954	0.0952655	0.924104
ENSG00000100902	PSMA6	391.625	-0.00715327	-0.00670891	0.0697846	-0.095468	0.923943
ENSG00000167632	TRAPPC9	1757.99	0.00583895	0.00541347	0.0582785	0.0955046	0.923914
ENSG00000187624	C17orf97	55.7939	0.0338305	0.0162661	0.133793	0.0952067	0.924151
ENSG00000198087	CD2AP	934.323	0.0114165	0.00987091	0.100726	0.0954155	0.923985
ENSG00000234147		7.38679	-0.0596726	0.00249086	0.101991	-0.0951705	0.924179
ENSG00000252202	Y_RNA	10.1796	-0.020276	-0.0174966	0.133477	-0.0952167	0.924143
ENSG00000275481		203.486	-0.00895143	-0.00776514	0.0839975	-0.0955577	0.923872
ENSG00000280280		10.5696	-0.0202429	-0.0159061	0.133443	-0.0951593	0.924188
ENSG00000136122	BORA	162.51	-0.0101631	-0.00881583	0.0925069	-0.0956926	0.923765
ENSG00000235081		13.7131	-0.0254856	-0.012259	0.137954	-0.0957128	0.923749
ENSG00000167522	ANKRD11	5184.14	0.00784388	0.00594619	0.0751576	0.0959496	0.923561
ENSG00000227495	KIF1C-AS1	16.4313	0.0205436	0.014284	0.133706	0.0959207	0.923584
ENSG00000111269	CREBL2	1021.11	0.00809907	0.00743462	0.0770954	0.096093	0.923447
ENSG00000185619	PCGF3	1310.24	-0.00785596	-0.0074301	0.0751027	-0.0961803	0.923377
ENSG00000087077	TRIP6	107.028	-0.0112518	-0.010025	0.0989779	-0.0964462	0.923166
ENSG00000117262	GPR89A	193.362	-0.00873715	-0.00763858	0.0817724	-0.0964553	0.923159
ENSG00000134253	TRIM45	6.97046	0.0291047	0.0133365	0.137514	0.0965605	0.923075
ENSG00000138942	RNF185	723.795	-0.00625475	-0.00604013	0.0613745	-0.0965942	0.923049
ENSG00000164332	UBLCP1	742.277	-0.00729184	-0.00677169	0.0702972	-0.0964954	0.923127
ENSG00000196345	ZKSCAN7	145.182	0.00826044	0.00768573	0.0779797	0.0966639	0.922993
ENSG00000198785	GRIN3A	11.9599	-0.0213721	-0.0114706	0.134769	-0.0963482	0.923244
ENSG00000207468	SNORA19	11.5917	-0.0218192	-0.0130727	0.13536	-0.0963142	0.923271
ENSG00000235618	FAM21EP	18.2629	-0.0176113	-0.00816155	0.126869	-0.0966597	0.922997
ENSG00000276903	H2AC16	107.632	0.0143017	0.0103418	0.114856	0.0967849	0.922897
ENSG00000288558	DUS4L-BCAP29	115.382	-0.00846463	-0.0077166	0.0797519	-0.0963723	0.923225
ENSG00000167377	ZNF23	101.415	0.00919621	0.00831038	0.0847617	0.0970569	0.922681
ENSG00000122378	PRXL2A	71.3585	-0.0146247	-0.0123003	0.115696	-0.0976565	0.922205
ENSG00000177106	EPS8L2	78.3833	0.0111427	0.00872725	0.0974078	0.0977157	0.922158
ENSG00000187187	ZNF546	272.738	-0.009627	-0.00844889	0.0873825	-0.0977205	0.922154
ENSG00000233614	DDX11L10	163.509	0.0462601	-0.000960369	0.120188	0.0977006	0.92217
ENSG00000130517	PGPEP1	896.622	0.00600264	0.00548999	0.0583603	0.0980301	0.921908
ENSG00000263465	SRSF8	1070.92	0.0122895	0.0117842	0.103883	0.0980961	0.921856
ENSG00000178078	STAP2	10.4981	0.0208636	0.00825008	0.133368	0.0983011	0.921693
ENSG00000218018	RBM38-AS1	46.6631	0.0199753	0.0153074	0.131831	0.0982243	0.921754
ENSG00000275700	AATF	999.785	0.00532125	0.00504805	0.0521592	0.0982357	0.921745
ENSG00000286402		7.97196	0.0301944	0.0133	0.137281	0.098355	0.92165
ENSG00000088179	PTPN4	3172.46	0.00897671	0.00788784	0.0821418	0.0985516	0.921494
ENSG00000124207	CSE1L	1058.86	0.00549016	0.00529863	0.0535359	0.0985354	0.921507
ENSG00000228434		224.332	0.0081963	0.00670002	0.0761037	0.0987719	0.921319
ENSG00000288235	FAM106C	16.4288	-0.0755989	-0.0157053	0.0883076	-0.0989063	0.921213
ENSG00000065000	AP3D1	1938.77	-0.00918133	-0.00945448	0.0832418	-0.0991368	0.92103
ENSG00000206675	RNU6-32P	9.7634	-0.0231937	-0.0128129	0.136129	-0.0992069	0.920974
ENSG00000232021	LEF1-AS1	226.915	0.0186455	0.00889833	0.128455	0.0991459	0.921022
ENSG00000234199	LINC01191	154.937	0.0135004	0.0116903	0.109269	0.0995179	0.920727
ENSG00000265282		6.31488	-0.0307077	-0.00965241	0.137285	-0.0998763	0.920443
ENSG00000111801	BTN3A3	2073.29	-0.00551045	-0.00530138	0.0530211	-0.0999411	0.920391
ENSG00000214022	REPIN1	1337.21	0.00712081	0.0062931	0.0667715	0.0999882	0.920354
ENSG00000122566	HNRNPA2B1	7904.64	0.003956	0.00387519	0.0387401	0.100063	0.920294
ENSG00000144559	TAMM41	596.981	0.00880463	0.00797699	0.0797724	0.100219	0.92017
ENSG00000145782	ATG12	1669.33	0.00695101	0.00648759	0.0652408	0.100216	0.920173
ENSG00000167978	SRRM2	17589	-0.013505	-0.0173765	0.108892	-0.100115	0.920253
ENSG00000270165		18.0095	-0.0175799	-0.0151156	0.124992	-0.100083	0.920279
ENSG00000287676		13.7472	0.0195541	0.0230324	0.129991	0.100428	0.920004
ENSG00000177058	SLC38A9	571.085	-0.00622666	-0.00589146	0.0589488	-0.100567	0.919894
ENSG00000213640	EEF1DP4	5.26172	0.0439125	0.0153247	0.124742	0.100626	0.919848
ENSG00000222208	RNA5SP129	10.2233	-0.0227891	-0.0144737	0.135362	-0.100566	0.919895
ENSG00000071655	MBD3	454.617	-0.00959815	-0.00949899	0.0849542	-0.101008	0.919544
ENSG00000134056	MRPS36	125.009	0.00841436	0.00782656	0.0764561	0.100837	0.91968
ENSG00000135540	NHSL1	71.0638	-0.0175316	-0.012724	0.124399	-0.100981	0.919566
ENSG00000165121		238.821	-0.00803154	-0.00731367	0.0734972	-0.100881	0.919645
ENSG00000178809	TRIM73	24.0425	0.0177485	0.0115695	0.125145	0.100826	0.919689
ENSG00000186818	LILRB4	310.674	0.0184998	0.0130979	0.12708	0.101205	0.919388
ENSG00000236499	LINC00896	98.9094	-0.0130403	-0.0106224	0.105848	-0.101122	0.919453
ENSG00000241990	PRR34-AS1	287.321	-0.00701856	-0.00708264	0.0653219	-0.101044	0.919516
ENSG00000256683	ZNF350	584.73	-0.0064001	-0.00604693	0.0602519	-0.100892	0.919636
ENSG00000276449		53.3401	0.0163632	0.0114159	0.120299	0.101358	0.919266
ENSG00000280077		280.212	0.00980544	0.00889526	0.0864011	0.100992	0.919557
ENSG00000279103		6.93352	0.0296327	0.0136498	0.137831	0.101549	0.919115
ENSG00000165714	BORCS5	782.706	0.00699056	0.00636678	0.0647297	0.101688	0.919004
ENSG00000205084	TMEM231	32.4825	0.0122832	0.0102415	0.101347	0.10172	0.918979
ENSG00000261602		10.7201	0.0230227	0.0137235	0.135383	0.101636	0.919045
ENSG00000267376	ATP5MGP6	11.45	-0.0226449	-0.0347333	0.134881	-0.101698	0.918996
ENSG00000131931	THAP1	297.185	0.00790574	0.00744561	0.0718717	0.101951	0.918796
ENSG00000132254	ARFIP2	414.851	0.00534181	0.00508561	0.0506106	0.10187	0.91886
ENSG00000223583		32.8362	0.0131803	0.0107318	0.106052	0.101908	0.91883
ENSG00000278390		32.4787	0.0130336	0.0125181	0.105311	0.101865	0.918864
ENSG00000169609	C15orf40	1067.42	0.00615786	0.00582986	0.0575114	0.102202	0.918596
ENSG00000186104	CYP2R1	250.408	-0.00818846	-0.00754341	0.0738607	-0.102254	0.918555
ENSG00000253816	GUSBP14	278.772	0.0147833	0.0113188	0.113505	0.102176	0.918617
ENSG00000154856	APCDD1	27.5818	0.024999	0.0138606	0.137017	0.102359	0.918471
ENSG00000162927	PUS10	266.987	0.00751122	0.00701147	0.0685444	0.102346	0.918482
ENSG00000188001	TPRG1	149.799	0.0193231	0.0115063	0.128639	0.102347	0.918481
ENSG00000175455	CCDC14	896.349	0.00823986	0.00764273	0.0740651	0.102563	0.91831
ENSG00000108829	LRRC59	674.165	-0.00586118	-0.00567057	0.0547333	-0.102694	0.918206
ENSG00000271751		16.6332	-0.0205675	-0.0139257	0.131181	-0.102725	0.918181
ENSG00000113555	PCDH12	19.3089	0.0252477	0.0146461	0.137104	0.102812	0.918113
ENSG00000104361	NIPAL2	401.222	0.0183483	0.012771	0.125716	0.10311	0.917875
ENSG00000111640	GAPDH	11275.1	0.00974101	0.00881845	0.0846811	0.102933	0.918016
ENSG00000153914	SREK1	1632.75	0.00657408	0.0062284	0.0606243	0.102928	0.91802
ENSG00000169750	RAC3	5.75343	0.0311926	0.0130838	0.137463	0.103091	0.917891
ENSG00000178974	FBXO34	870.489	-0.0048558	-0.00463824	0.0457336	-0.103175	0.917824
ENSG00000184983	NDUFA6	305.121	-0.00850467	-0.00682626	0.0758422	-0.102905	0.918038
ENSG00000254851		15.8025	-0.0529238	-0.0224466	0.115134	-0.10288	0.918058
ENSG00000256188	TAS2R30	161.194	-0.0113511	-0.00965569	0.0948822	-0.10325	0.917765
ENSG00000130724	CHMP2A	828.693	-0.0113071	-0.00964132	0.0945053	-0.10342	0.91763
ENSG00000158113	LRRC43	13.079	-0.028571	-0.0208333	0.138049	-0.103369	0.91767
ENSG00000278212		11.1064	0.0625747	-0.036873	0.105896	0.103326	0.917705
ENSG00000288670		192.397	-0.00671566	-0.00625052	0.0614139	-0.103634	0.91746
ENSG00000177640	CASC2	7.93185	0.0243336	0.00590462	0.136234	0.103702	0.917406
ENSG00000279339		21.1014	-0.0274344	-0.0080355	0.137916	-0.10377	0.917352
ENSG00000185127	C6orf120	656.918	-0.00788873	-0.00737961	0.0706131	-0.103851	0.917287
ENSG00000138079	SLC3A1	6.26354	-0.0323092	-0.0155309	0.137106	-0.103931	0.917224
ENSG00000268903		848.284	-0.026698	-0.0165993	0.137682	-0.104059	0.917122
ENSG00000166165	CKB	42.8447	0.0190848	0.0119136	0.127215	0.104124	0.917071
ENSG00000223916		15.9384	-0.023795	-0.0230836	0.135553	-0.10428	0.916947
ENSG00000170322	NFRKB	901.471	-0.00634124	-0.00629985	0.0579267	-0.104414	0.916841
ENSG00000255726		10.4097	0.0375589	0.0141867	0.13338	0.104469	0.916797
ENSG00000271752		7.88116	0.0279451	0.0239593	0.137961	0.104596	0.916696
ENSG00000270039		10.5735	-0.0221044	-0.0135936	0.133181	-0.104692	0.91662
ENSG00000172943	PHF8	1697.77	0.00598478	0.00550914	0.0547261	0.104876	0.916474
ENSG00000148396	SEC16A	3280.7	-0.00898127	-0.00943728	0.0780497	-0.104987	0.916386
ENSG00000168385	SEPTIN2	3574.37	-0.00586727	-0.00546185	0.0536541	-0.105052	0.916334
ENSG00000104866	PPP1R37	298.584	0.00994875	0.0077197	0.0845161	0.105388	0.916068
ENSG00000112658	SRF	957.337	0.00789342	0.00739432	0.0697568	0.105397	0.916061
ENSG00000149634	SPATA25	16.0804	-0.0182252	-0.0103244	0.124223	-0.105248	0.916179
ENSG00000213599	SLX1A-SULT1A3	17.9365	0.0247796	0.003722	0.136297	0.105283	0.916152
ENSG00000256229	ZNF486	406.993	0.0123047	0.0117232	0.099032	0.105396	0.916062
ENSG00000269713	NBPF9	364.647	0.00918664	0.00772922	0.0793565	0.105239	0.916187
ENSG00000126522	ASL	265.232	0.0099887	0.00804618	0.0846606	0.105582	0.915914
ENSG00000064393	HIPK2	2911.63	0.0112937	0.00695366	0.0929201	0.105706	0.915815
ENSG00000196460	RFX8	9.46729	-0.0325924	-0.0238694	0.137226	-0.105658	0.915854
ENSG00000203791	EEF1AKMT2	250.919	-0.00891924	-0.00814564	0.0771816	-0.105678	0.915838
ENSG00000225793	TMEM30A-DT	81.1239	0.0121906	0.0103857	0.0981407	0.105776	0.91576
ENSG00000117601	SERPINC1	6.21784	0.0356937	0.0111354	0.135351	0.105901	0.915661
ENSG00000134590	RTL8C	184.911	0.00926033	0.00820678	0.079435	0.105954	0.915619
ENSG00000107882	SUFU	706.931	0.00659927	0.00598778	0.0591873	0.106111	0.915495
ENSG00000119333	DYNC2I2	55.5277	-0.0154263	-0.0113466	0.113779	-0.106146	0.915466
ENSG00000261775		33.7329	-0.0158039	-0.0152665	0.115342	-0.106102	0.915501
ENSG00000262587		40.6302	0.0137815	0.0114422	0.106192	0.106338	0.915315
ENSG00000156709	AIFM1	354.703	-0.00447317	-0.00444375	0.0409244	-0.106843	0.914914
ENSG00000216977	RPL21P65	14.4517	0.0213411	0.0136101	0.131125	0.106799	0.914948
ENSG00000254639		7.9717	-0.0344171	-0.0135828	0.136466	-0.106844	0.914913
ENSG00000183741	CBX6	2077.88	0.00859811	0.00776669	0.0740434	0.107059	0.914742
ENSG00000239779	WBP1	329.327	-0.00579477	-0.00563148	0.0521295	-0.107041	0.914757
ENSG00000277232	GTSE1-DT	13.4504	-0.0230311	-0.0155487	0.133795	-0.10716	0.914662
ENSG00000052841	TTC17	2981.31	-0.00495005	-0.0048221	0.044887	-0.10728	0.914567
ENSG00000064042	LIMCH1	7.14595	0.0325563	0.0191706	0.137431	0.107253	0.914588
ENSG00000273331	TM4SF19-DYNLT2B	5.86541	0.0286281	0.0167263	0.137959	0.10729	0.914559
ENSG00000176974	SHMT1	202.868	-0.0111247	-0.0114558	0.0907496	-0.107468	0.914418
ENSG00000070018	LRP6	111.037	0.0165761	0.00923357	0.117489	0.107569	0.914337
ENSG00000214135		628.699	-0.00639759	-0.00608558	0.0568179	-0.107604	0.91431
ENSG00000260563		156.146	0.0121957	0.0116711	0.0969719	0.107626	0.914292
ENSG00000057935	MTA3	349.952	0.0100663	0.00959655	0.0838192	0.107752	0.914193
ENSG00000092108	SCFD1	2142.9	-0.00698221	-0.00656967	0.0613867	-0.107805	0.91415
ENSG00000106526	ACTR3C	293.551	0.00897822	0.00822546	0.0762615	0.107926	0.914055
ENSG00000120915	EPHX2	487.848	-0.0143876	-0.0140457	0.10818	-0.107795	0.914158
ENSG00000230876	LINC00486	7.03273	0.0300613	0.0082111	0.138037	0.107901	0.914074
ENSG00000277767		37.4095	-0.016627	-0.0129604	0.117418	-0.107986	0.914007
ENSG00000279495		78.3326	-0.00951287	-0.00874231	0.0799803	-0.107923	0.914056
ENSG00000249685		33.8766	-0.0168122	-0.0120244	0.117994	-0.108163	0.913867
ENSG00000178567	EPM2AIP1	1812.2	-0.00893861	-0.00821272	0.0757391	-0.108338	0.913727
ENSG00000282416		28.3879	-0.0461435	-0.0329305	0.126126	-0.10843	0.913654
ENSG00000287124		16.2094	0.0196003	0.0139014	0.126524	0.108424	0.913659
ENSG00000037637	FBXO42	1099.76	0.00383156	0.00374279	0.0346271	0.108882	0.913296
ENSG00000101752	MIB1	1593.65	0.00648138	0.00622097	0.0569992	0.108634	0.913493
ENSG00000170949	ZNF160	1386.84	0.00599294	0.0058385	0.0529416	0.108869	0.913307
ENSG00000196378	ZNF34	120.232	0.0104665	0.00942651	0.0856871	0.10895	0.913242
ENSG00000207134	RNU6-106P	8.48141	-0.0267976	-0.0171023	0.137159	-0.108577	0.913538
ENSG00000207320	Y_RNA	12.8643	0.0217649	0.0181316	0.131072	0.108849	0.913322
ENSG00000242318		14.6608	-0.0225018	-0.0134318	0.132483	-0.108685	0.913452
ENSG00000274620	MIR378J	7.00181	0.0267637	0.0149582	0.13716	0.108576	0.913539
ENSG00000277440		19.1595	-0.0185287	-0.0138863	0.123217	-0.109013	0.913192
ENSG00000287193		22.2166	-0.024652	-0.0188652	0.13541	-0.10866	0.913472
ENSG00000105519	CAPS	274.536	0.0101491	0.00826611	0.0831386	0.109757	0.912602
ENSG00000145908	ZNF300	63.969	-0.0172776	-0.0139504	0.119012	-0.109326	0.912944
ENSG00000152463	OLAH	6.47209	0.0554772	0.0259682	0.116089	0.10959	0.912735
ENSG00000163806	SPDYA	75.2091	-0.0140373	-0.0100796	0.10536	-0.109624	0.912707
ENSG00000175787	ZNF169	495.799	-0.00571357	-0.00552764	0.0504097	-0.109425	0.912865
ENSG00000203392		5.64776	0.0360715	0.0217617	0.135975	0.109541	0.912774
ENSG00000207067	SNORA72	15.0453	-0.0293262	-0.0138476	0.137988	-0.109325	0.912945
ENSG00000213590		12.3512	-0.0216628	-0.0137984	0.130588	-0.109716	0.912635
ENSG00000235527	HIPK1-AS1	39.6271	0.0152759	0.0122615	0.111248	0.109296	0.912968
ENSG00000240024	LINC00888	31.7371	0.0184882	0.0132581	0.122913	0.109434	0.912859
ENSG00000265559	RN7SL652P	5.5638	0.0309543	0.0147044	0.138002	0.109555	0.912762
ENSG00000273007		9.23084	-0.027171	-0.016228	0.137189	-0.109881	0.912503
ENSG00000082515	MRPL22	236.366	-0.00942132	-0.00848865	0.0780874	-0.110062	0.91236
ENSG00000153879	CEBPG	558.78	0.00720749	0.00682651	0.0619017	0.110249	0.912212
ENSG00000186081	KRT5	5.99533	0.0424808	0.0187139	0.13092	0.110354	0.912129
ENSG00000196313	POM121	1493.75	-0.00875513	-0.00945721	0.0733262	-0.110276	0.91219
ENSG00000260144		30.2437	0.0185479	0.00651379	0.122683	0.110226	0.91223
ENSG00000276045	ORAI1	1054.63	-0.00748853	-0.00711751	0.0639223	-0.110488	0.912022
ENSG00000286760		21.1269	0.0174571	0.0134756	0.119081	0.110366	0.912119
ENSG00000285782		10.7419	-0.0397145	-0.0014395	0.133475	-0.110572	0.911955
ENSG00000179528	LBX2	12.7995	0.0237486	0.0134652	0.133764	0.1107	0.911855
ENSG00000202358	RNU6-652P	13.058	0.0239142	0.0134219	0.133959	0.110794	0.91178
ENSG00000243845	RN7SL30P	15.569	-0.0175513	-0.0173827	0.119137	-0.110727	0.911833
ENSG00000280063		191.938	0.0114274	0.0058461	0.0904637	0.110863	0.911725
ENSG00000287338		8.01866	0.0321929	0.0209238	0.137874	0.110897	0.911698
ENSG00000236928		5.83425	0.0294228	0.0220111	0.137915	0.111076	0.911556
ENSG00000158716	DUSP23	147.897	-0.010041	-0.00905812	0.081565	-0.111198	0.91146
ENSG00000143641	GALNT2	887.935	-0.00776154	-0.00758874	0.0654145	-0.111563	0.91117
ENSG00000213411	RBM22P2	13.0996	-0.0253529	-0.0135623	0.135445	-0.111551	0.91118
ENSG00000286689		11.4488	-0.0297778	-0.00219101	0.137951	-0.111719	0.911046
ENSG00000134897	BIVM	153.772	0.0118457	0.010619	0.0922495	0.11196	0.910855
ENSG00000149591	TAGLN	326.523	0.0239792	0.0139415	0.1337	0.111993	0.910829
ENSG00000236772		21.0539	0.018018	0.0115735	0.120095	0.111994	0.910828
ENSG00000283050	GTF2IP12	432.998	-0.0231995	-0.0285977	0.13253	-0.112009	0.910816
ENSG00000186648	CARMIL3	42.6649	-0.0248911	-0.014334	0.13479	-0.112229	0.910642
ENSG00000158711	ELK4	4722.45	-0.00653036	-0.00626088	0.0556824	-0.112294	0.910591
ENSG00000170500	LONRF2	11.1027	0.0418426	0.0218616	0.13209	0.112289	0.910594
ENSG00000275713	H2BC9	237.128	0.0136957	0.0127347	0.102001	0.112361	0.910537
ENSG00000130479	MAP1S	854.855	-0.0135596	-0.0147379	0.101254	-0.112459	0.910459
ENSG00000204677	FAM153CP	96.2662	0.0281202	0.0133016	0.137371	0.112505	0.910423
ENSG00000182993	C12orf60	13.108	0.0252519	0.0158578	0.135092	0.112688	0.910278
ENSG00000224324	THAP5P1	5.99407	0.0510997	0.0195249	0.122915	0.112697	0.91027
ENSG00000242550	SERPINB10	26.459	0.0372455	0.0185909	0.135849	0.112634	0.910321
ENSG00000089820	ARHGAP4	4030.56	0.0122816	0.00793497	0.09422	0.112801	0.910188
ENSG00000101439	CST3	3719.61	0.0146376	0.0119577	0.106257	0.112838	0.910159
ENSG00000120055	C10orf95	8.15415	0.0323129	0.0199797	0.137961	0.112986	0.910042
ENSG00000287074		30.0832	0.0150839	0.0091207	0.108187	0.112989	0.910039
ENSG00000272672		33.773	-0.0159295	-0.0116209	0.111669	-0.113204	0.909869
ENSG00000260920		69.1075	-0.0123738	-0.010459	0.0943616	-0.113396	0.909716
ENSG00000284770	TBCE	213.876	-0.008091	-0.00787271	0.0668232	-0.113506	0.909629
ENSG00000277739	5_8S_rRNA	6.94353	-0.0531727	-0.011053	0.120931	-0.113588	0.909564
ENSG00000083642	PDS5B	2052.64	-0.00609046	-0.00586262	0.0516218	-0.1137	0.909476
ENSG00000149294	NCAM1	271.658	0.0173568	0.0136112	0.116888	0.113733	0.909449
ENSG00000153551	CMTM7	1098.51	0.0065642	0.00613355	0.0553278	0.113666	0.909503
ENSG00000185298	CCDC137	175.758	-0.00953117	-0.0093088	0.0767268	-0.113734	0.909448
ENSG00000196975	ANXA4	533.878	-0.00866947	-0.00805221	0.0707403	-0.11389	0.909325
ENSG00000102445	RUBCNL	2716.31	-0.0134693	-0.0117285	0.0998498	-0.114012	0.909228
ENSG00000160183	TMPRSS3	30.6843	0.0210581	0.0105252	0.127601	0.113977	0.909256
ENSG00000188566	NDOR1	478.661	0.0134306	0.00892232	0.0995814	0.114129	0.909135
ENSG00000204120	GIGYF2	2333.42	-0.00540673	-0.00532119	0.046064	-0.114008	0.909231
ENSG00000205559	CHKB-DT	129.187	-0.0103943	-0.0091437	0.0822268	-0.113958	0.909271
ENSG00000229721		7.90288	-0.0304288	-0.0144775	0.137945	-0.114155	0.909115
ENSG00000237631	PARK7P2	12.9826	-0.0214384	-0.0174043	0.128295	-0.114278	0.909018
ENSG00000239941		27.2745	0.0183318	0.0141212	0.119916	0.114288	0.909009
ENSG00000240877	RN7SL521P	13.006	-0.0216808	-0.011571	0.128877	-0.114117	0.909145
ENSG00000273230		49.9403	0.0185516	0.00641715	0.12069	0.11414	0.909127
ENSG00000278156	TSC22D1-AS1	87.0952	0.0131471	0.0113731	0.0979982	0.114311	0.908991
ENSG00000100567	PSMA3	606.408	-0.00706587	-0.00672112	0.0587388	-0.114572	0.908785
ENSG00000117305	HMGCL	471.004	0.00525687	0.00511096	0.0445967	0.114713	0.908673
ENSG00000167523	SPATA33	90.706	-0.010991	-0.0100141	0.0855649	-0.114608	0.908756
ENSG00000262580		464.846	-0.0135999	-0.0117621	0.100144	-0.114626	0.908741
ENSG00000237980	LINC02773	9.44131	0.0284084	0.0141414	0.137192	0.1149	0.908525
ENSG00000081019	RSBN1	1625.56	0.00671966	0.00641201	0.0558862	0.115088	0.908375
ENSG00000083520	DIS3	1456.97	0.00662688	0.00636563	0.0551468	0.115162	0.908316
ENSG00000232381	OR52U1P	46.3869	0.0179773	0.0150087	0.118268	0.115183	0.9083
ENSG00000266970	SOCS3-DT	9.59269	0.0341185	0.0171737	0.137728	0.115398	0.90813
ENSG00000240012	SLC9A9-AS1	7.20842	-0.0447353	-0.00965001	0.130596	-0.115545	0.908013
ENSG00000007202	KIAA0100	3234.06	-0.00777879	-0.00779151	0.0634916	-0.115649	0.907931
ENSG00000060642	PIGV	438.08	0.00533649	0.00519747	0.044892	0.11564	0.907938
ENSG00000117280	RAB29	1290.92	0.00865488	0.00799549	0.0696348	0.115799	0.907812
ENSG00000141524	TMC6	4899.64	-0.0115456	-0.0124096	0.0880297	-0.116085	0.907586
ENSG00000154642	C21orf91	1246.49	0.0110739	0.00936639	0.0853279	0.115893	0.907738
ENSG00000211658	IGLV3-27	6.24919	0.0429867	-0.00213775	0.132261	0.11593	0.907708
ENSG00000215014		19.9702	0.0231702	0.0162219	0.131125	0.115963	0.907681
ENSG00000241316	SUCLG2-AS1	78.4826	-0.0155147	-0.0123225	0.108522	-0.115635	0.907942
ENSG00000267138		18.6267	0.020755	0.0119706	0.126164	0.115637	0.90794
ENSG00000272812		51.5649	0.0152065	0.0129923	0.106974	0.115986	0.907664
ENSG00000278129	ZNF8	487.034	-0.00701136	-0.00693387	0.0577761	-0.115779	0.907828
ENSG00000287166		6.89132	0.0378714	0.0158888	0.136126	0.116007	0.907647
ENSG00000169203	NPIPB12	269.633	0.0167015	0.0108452	0.112842	0.116621	0.907161
ENSG00000225643		27.3697	0.0197586	0.0151205	0.123076	0.11661	0.907169
ENSG00000120256	LRP11	10.4428	-0.0251352	-0.0155395	0.133815	-0.116838	0.906988
ENSG00000234009	RPL5P34	18.2517	0.0233383	0.0150717	0.131043	0.11704	0.906828
ENSG00000234390	USP27X-DT	14.2344	-0.0225957	-0.010368	0.129583	-0.117083	0.906794
ENSG00000254367		7.51951	0.0292899	0.0235705	0.137366	0.117088	0.90679
ENSG00000259343	TMC3-AS1	94.3347	0.0153575	0.0114664	0.107041	0.117027	0.906839
ENSG00000108671	PSMD11	1004.48	-0.00542296	-0.005304	0.0449494	-0.117356	0.906578
ENSG00000184840	TMED9	654.071	-0.00884694	-0.00819281	0.070027	-0.117599	0.906385
ENSG00000240729		39.4058	0.0148599	0.0122232	0.104487	0.117569	0.906409
ENSG00000249856		13.8774	0.0253917	0.0139222	0.133953	0.11767	0.906329
ENSG00000063761	ADCK1	161.978	-0.0130312	-0.0118752	0.0950944	-0.118167	0.905935
ENSG00000123384	LRP1	4406.07	-0.0289509	-0.0244841	0.137102	-0.117944	0.906112
ENSG00000160179	ABCG1	718.904	-0.0192534	-0.0139413	0.120908	-0.118026	0.906047
ENSG00000173473	SMARCC1	2170.89	-0.0050398	-0.00494482	0.0417111	-0.118001	0.906067
ENSG00000179934	CCR8	49.5415	-0.0269455	-0.0172448	0.135588	-0.117945	0.906111
ENSG00000234424		14.6653	-0.0249583	-0.0160074	0.133226	-0.118085	0.906
ENSG00000258531	BANF1P1	5.05736	-0.0412727	-0.0134922	0.134393	-0.118118	0.905974
ENSG00000159648	TEPP	26.395	-0.0244976	-0.0160317	0.132481	-0.11838	0.905766
ENSG00000142330	CAPN10	614.312	-0.0115953	-0.0113375	0.0869141	-0.118522	0.905654
ENSG00000132698	RAB25	6.81067	0.0413553	0.0187948	0.134382	0.118658	0.905546
ENSG00000130812	ANGPTL6	16.8695	-0.0216799	-0.0203091	0.126969	-0.11877	0.905458
ENSG00000196678	ERI2	86.2832	0.0122134	0.0106445	0.0903282	0.11872	0.905497
ENSG00000204624	DISP3	16.8276	-0.0290512	-0.014257	0.137033	-0.118724	0.905494
ENSG00000276757	RN7SL192P	10.8016	0.022787	0.0118176	0.129319	0.118919	0.90534
ENSG00000087053	MTMR2	439.341	-0.00994827	-0.0089244	0.0764313	-0.119266	0.905065
ENSG00000105499	PLA2G4C	71.3454	-0.0349635	-0.0231525	0.137809	-0.119196	0.90512
ENSG00000126247	CAPNS1	2833.75	-0.0116258	-0.0107127	0.0867394	-0.119143	0.905162
ENSG00000140691	ARMC5	130.647	0.0122884	0.00912162	0.0904644	0.119212	0.905108
ENSG00000163818	LZTFL1	263.804	-0.0109018	-0.00975738	0.0824902	-0.119052	0.905234
ENSG00000164406	LEAP2	33.2944	0.0148175	0.0119661	0.103351	0.119195	0.905121
ENSG00000172183	ISG20	3539.42	-0.00782292	-0.00727385	0.0620499	-0.119344	0.905003
ENSG00000186115	CYP4F2	5.22008	-0.0457181	-0.0447005	0.131208	-0.119345	0.905002
ENSG00000187239	FNBP1	5204.42	-0.00945019	-0.00900673	0.0729694	-0.119718	0.904707
ENSG00000196504	PRPF40A	2527.5	-0.00661811	-0.00635901	0.0531412	-0.119736	0.904692
ENSG00000205090	TMEM240	10.767	0.0351059	0.00870014	0.137773	0.119357	0.904992
ENSG00000214837	LINC01347	68.5285	0.0155094	0.0108863	0.106377	0.119349	0.904999
ENSG00000221439	RNU4ATAC16P	47.6955	0.0187327	0.0143007	0.118428	0.119714	0.90471
ENSG00000229587		55.3447	0.0169395	0.0135344	0.112049	0.11973	0.904697
ENSG00000252311	RNU1-103P	10.8233	-0.0217728	-0.0156097	0.126824	-0.119493	0.904885
ENSG00000272382		10.7681	-0.0225555	-0.0101763	0.128467	-0.119698	0.904723
ENSG00000275832	ARHGAP23	23.6156	0.0209824	0.0151581	0.125234	0.119007	0.90527
ENSG00000285257		44.8914	0.0216932	0.0141667	0.126955	0.118977	0.905293
ENSG00000171984	SHLD1	150.224	-0.0113885	-0.0101807	0.0848072	-0.120107	0.904398
ENSG00000173262	SLC2A14	44.857	-0.0407627	-0.00929614	0.135183	-0.120082	0.904418
ENSG00000196421	C20orf204	68.3362	-0.0194616	-0.0149451	0.120436	-0.120249	0.904286
ENSG00000103269	RHBDL1	12.0604	0.0300595	0.0133237	0.13734	0.120507	0.904081
ENSG00000259581	TYRO3P	180.402	0.00828868	0.00772446	0.0647283	0.120573	0.904029
ENSG00000273363		60.2346	-0.0128521	-0.0111443	0.0928257	-0.120437	0.904137
ENSG00000283632	EXOC3L2	6.26891	0.0422775	0.016524	0.134151	0.12043	0.904143
ENSG00000283674		112.575	0.0214612	0.0110283	0.125772	0.12047	0.904111
ENSG00000103429	BFAR	892.759	-0.00492818	-0.00481653	0.039885	-0.120922	0.903753
ENSG00000156136	DCK	1468.95	0.0139697	0.0125715	0.0981931	0.121123	0.903594
ENSG00000175213	ZNF408	209.258	-0.00757404	-0.00741	0.0596605	-0.12071	0.903921
ENSG00000254812		9.29132	0.0294651	0.0205755	0.136967	0.120934	0.903743
ENSG00000257924	LINC02416	6.27759	-0.0505086	-0.0151949	0.127063	-0.120826	0.903829
ENSG00000263464	PPIAL4C	13.7579	0.0349278	0.0175233	0.137917	0.121049	0.903652
ENSG00000266490		36.3656	-0.0159399	-0.0130754	0.107414	-0.120756	0.903884
ENSG00000272447		50.2993	0.0175246	0.0141014	0.113503	0.121118	0.903598
ENSG00000274380	MIR6801	7.55963	-0.0280971	-0.0139775	0.135983	-0.120859	0.903803
ENSG00000277283		107.705	-0.0120117	-0.0106984	0.0880235	-0.120771	0.903873
ENSG00000143184	XCL1	35.609	0.0321771	0.0092389	0.137928	0.121599	0.903217
ENSG00000174680	GRIK1-AS1	5.78228	0.0349947	0.0135692	0.137917	0.12155	0.903256
ENSG00000198853	RUSC2	195.267	0.0223215	0.0115843	0.127327	0.121507	0.903289
ENSG00000236403		8.46561	-0.0389108	-0.0166001	0.136597	-0.121633	0.90319
ENSG00000182944	EWSR1	4380.43	0.00507949	0.00491446	0.0407468	0.121881	0.902993
ENSG00000210195	MT-TT	37.5147	0.026201	0.00818012	0.133837	0.121872	0.903
ENSG00000239736	CEACAMP3	18.3819	-0.0995206	-0.0186317	0.0838941	-0.121876	0.902998
ENSG00000279599		17.6659	-0.0222087	-0.0163092	0.126771	-0.122168	0.902766
ENSG00000119906	SLF2	1369.53	-0.00607127	-0.00588329	0.0479669	-0.122626	0.902403
ENSG00000122912	SLC25A16	628.622	0.00602043	0.00584771	0.0476362	0.122499	0.902504
ENSG00000142396	ERVK3-1	912.188	0.00882071	0.00829271	0.0674943	0.122341	0.902629
ENSG00000147853	AK3	550.742	-0.0097697	-0.00882627	0.0736995	-0.122317	0.902648
ENSG00000155961	RAB39B	275.35	-0.0107162	-0.00910582	0.079322	-0.12282	0.902249
ENSG00000160991	ORAI2	3671.69	-0.0166227	-0.0143061	0.109228	-0.122609	0.902417
ENSG00000167207	NOD2	1777.61	0.0224682	0.0153904	0.127299	0.122376	0.902601
ENSG00000189376	C8orf76	167.818	0.00801637	0.00769655	0.0620025	0.122398	0.902584
ENSG00000214756	CSKMT	88.4596	0.0152341	0.0132737	0.103277	0.12268	0.90236
ENSG00000246548	LINC02288	29.973	-0.0192492	-0.0152297	0.118707	-0.122403	0.90258
ENSG00000266245	MIR4644	32.6595	0.0145779	0.0117639	0.100107	0.122938	0.902156
ENSG00000272734	ADIRF-AS1	111.355	-0.0156922	-0.0120346	0.105255	-0.12275	0.902305
ENSG00000276334		156.422	-0.0121213	-0.0107679	0.0876451	-0.122559	0.902456
ENSG00000204560	DHX16	843.978	0.00727185	0.00657517	0.0564995	0.123066	0.902055
ENSG00000188994	ZNF292	4628.41	-0.00923712	-0.00859885	0.0698279	-0.123193	0.901954
ENSG00000198382	UVRAG	1230.71	0.00563431	0.00549604	0.0445032	0.123223	0.901931
ENSG00000060709	RIMBP2	14.9867	0.112479	-0.00931949	0.0766355	0.123332	0.901844
ENSG00000133624	ZNF767P	1018.23	0.00815709	0.00743305	0.0625437	0.123341	0.901837
ENSG00000266405	CBX3P2	54.8971	-0.0173677	-0.0148241	0.111718	-0.123352	0.901828
ENSG00000085224	ATRX	3650.38	0.00695807	0.00671184	0.0539865	0.12375	0.901513
ENSG00000101557	USP14	880.802	-0.00963316	-0.00888436	0.0720734	-0.12382	0.901458
ENSG00000266946	MRPL37P1	105.494	-0.00970198	-0.00963082	0.0725357	-0.123763	0.901503
ENSG00000023191	RNH1	1034.08	-0.0125584	-0.0117126	0.0890612	-0.124364	0.901027
ENSG00000174227	PIGG	1588.73	-0.00546763	-0.00540693	0.0429435	-0.12416	0.901188
ENSG00000200879	SNORD14E	20.3671	0.020671	0.015078	0.122127	0.124073	0.901258
ENSG00000207189	Y_RNA	6.80888	0.0314553	0.0144816	0.137538	0.124113	0.901226
ENSG00000231050		69.272	0.0163481	0.0136542	0.107269	0.12415	0.901197
ENSG00000261837		22.0297	-0.0279808	-0.0152736	0.135198	-0.124275	0.901097
ENSG00000272444		8.13617	-0.0319052	-0.0188073	0.137665	-0.124226	0.901136
ENSG00000152443	ZNF776	974.121	-0.0083628	-0.00775522	0.06341	-0.124511	0.900911
ENSG00000187626	ZKSCAN4	281.662	-0.00829939	-0.00780084	0.0629804	-0.124513	0.900909
ENSG00000089692	LAG3	87.1399	-0.0251853	-0.0156678	0.131489	-0.124903	0.900601
ENSG00000114904	NEK4	600.241	0.00519369	0.00503608	0.0405956	0.125107	0.900439
ENSG00000172409	CLP1	172.558	-0.00930759	-0.00857912	0.0693456	-0.125126	0.900424
ENSG00000176728	TTTY14	170.15	-0.0190759	-0.0572693	0.109996	-0.125346	0.90025
ENSG00000179918	SEPHS2	701.546	-0.00934472	-0.0085386	0.0695198	-0.125267	0.900312
ENSG00000207185	RNU6-1157P	23.9474	-0.0185672	-0.0156147	0.115025	-0.125257	0.90032
ENSG00000211690	TRGJ1	7.52587	-0.046958	-0.0176409	0.131961	-0.125455	0.900164
ENSG00000223189	RNU6-177P	8.95291	-0.0274145	-0.0174387	0.134394	-0.125098	0.900446
ENSG00000267586	LINC00907	17.1626	0.0252202	0.0177876	0.131403	0.125362	0.900237
ENSG00000116985	BMP8B	47.2777	-0.0205589	-0.0155601	0.120995	-0.125809	0.899883
ENSG00000134970	TMED7	882.56	-0.0134223	-0.0123396	0.0928394	-0.125776	0.89991
ENSG00000201785	SNORD117	22.5233	-0.0185285	-0.0146976	0.114655	-0.12572	0.899953
ENSG00000275580		24.8168	-0.0184997	-0.0145318	0.114447	-0.125945	0.899776
ENSG00000258450		6.81581	0.0323697	0.0182274	0.137685	0.126009	0.899725
ENSG00000151164	RAD9B	23.9987	-0.0212152	-0.015462	0.122645	-0.126111	0.899644
ENSG00000110442	COMMD9	553.773	0.00799861	0.00759179	0.0600912	0.126467	0.899362
ENSG00000130311	DDA1	616.009	0.00704643	0.00673543	0.0535996	0.126304	0.899491
ENSG00000152904	GGPS1	287.439	-0.0091642	-0.00856412	0.0678668	-0.126301	0.899494
ENSG00000237036	ZEB1-AS1	157.7	-0.0103169	-0.00931937	0.0751165	-0.126274	0.899515
ENSG00000260111		9.30392	-0.026893	-0.0178062	0.133443	-0.126377	0.899433
ENSG00000013441	CLK1	3866.69	0.00922459	0.00860086	0.0681151	0.126605	0.899253
ENSG00000161800	RACGAP1	176	0.00761381	0.0072691	0.0574214	0.126582	0.899271
ENSG00000167601	AXL	12.5258	-0.0344382	-0.00991118	0.138028	-0.126599	0.899257
ENSG00000189419	SPATA41	46.0418	-0.0160839	-0.0134367	0.104709	-0.126803	0.899097
ENSG00000259520		13.6638	-0.0312653	-0.025463	0.137166	-0.12667	0.899202
ENSG00000285427	SOD2-OT1	9.90439	-0.0308725	-0.019614	0.136913	-0.126932	0.898994
ENSG00000157227	MMP14	40.1086	-0.0302143	-0.0185869	0.136485	-0.127257	0.898737
ENSG00000197582	GPX1P1	547.148	-0.0651107	0.0331796	0.115483	-0.127342	0.89867
ENSG00000184005	ST6GALNAC3	127.394	-0.0173944	-0.0129771	0.109681	-0.127419	0.898609
ENSG00000036054	TBC1D23	994.401	0.00899585	0.00837409	0.0661993	0.127563	0.898494
ENSG00000120664	SPART-AS1	7.46767	0.0361892	0.0172056	0.137992	0.127576	0.898484
ENSG00000139508	SLC46A3	642.336	0.00659967	0.00640839	0.0499759	0.127575	0.898485
ENSG00000232518		6.71582	-0.0401996	-0.0215025	0.13688	-0.127545	0.898509
ENSG00000242498	ARPIN	239.098	0.0358468	0.0280654	0.138041	0.127792	0.898314
ENSG00000283537		15.2437	-0.0736841	0.0310469	0.107715	-0.127607	0.89846
ENSG00000110536	PTPMT1	181.058	0.0100742	0.00931156	0.0727617	0.12805	0.898109
ENSG00000151247	EIF4E	634.58	0.0097712	0.00916137	0.0709275	0.12797	0.898173
ENSG00000176715	ACSF3	2123.48	-0.00684371	-0.00670705	0.0515092	-0.128063	0.898099
ENSG00000218426		62.6448	-0.0195807	-0.0155874	0.117032	-0.127985	0.898161
ENSG00000231841	FAM192BP	16.6017	0.0244164	0.0139321	0.129145	0.127924	0.898209
ENSG00000199366	Y_RNA	17.5923	0.0219006	0.0160494	0.12353	0.128206	0.897986
ENSG00000222020	HDAC4-AS1	30.8962	-0.0197718	-0.0145842	0.117506	-0.12822	0.897975
ENSG00000258355		26.9277	0.022631	0.0161087	0.125297	0.128207	0.897985
ENSG00000104131	EIF3J	793.867	0.0123864	0.0109076	0.0858229	0.128677	0.897614
ENSG00000278818	Metazoa_SRP	25.7061	-0.0219447	-0.0211687	0.123422	-0.128631	0.897649
ENSG00000083312	TNPO1	3374.61	0.00669776	0.00644857	0.0502116	0.12882	0.8975
ENSG00000165533	TTC8	60.0209	0.015123	0.0126247	0.0994412	0.128772	0.897538
ENSG00000261889		8.85855	0.0307035	0.0197531	0.136572	0.128775	0.897536
ENSG00000062725	APPBP2	1138.63	0.00696588	0.00671537	0.0520068	0.129004	0.897354
ENSG00000237476	LINC01637	14.2349	-0.0293312	-0.018265	0.135447	-0.129024	0.897339
ENSG00000001630	CYP51A1	22.6518	-0.0203039	-0.0155811	0.11838	-0.129792	0.896731
ENSG00000100263	RHBDD3	100.471	-0.0126623	-0.0116657	0.0869355	-0.129374	0.897062
ENSG00000106609	TMEM248	2038.98	0.00580615	0.00565699	0.0437701	0.129227	0.897178
ENSG00000110917	MLEC	1518.72	0.00795021	0.00753539	0.058463	0.129585	0.896895
ENSG00000123094	RASSF8	6.01392	-0.038327	-0.0301338	0.137788	-0.129852	0.896684
ENSG00000125977	EIF2S2	908.526	0.00866192	0.00826454	0.063101	0.129676	0.896823
ENSG00000131697	NPHP4	270.701	0.0135669	0.0100607	0.0916554	0.129345	0.897085
ENSG00000137571	SLCO5A1	16.0379	-0.0293653	-0.0156219	0.135442	-0.129226	0.897179
ENSG00000139620	KANSL2	655.672	0.00800381	0.00766054	0.0589378	0.129297	0.897123
ENSG00000146556	WASH2P	214.851	0.0131623	0.0110317	0.0894814	0.129544	0.896928
ENSG00000152315	KCNK13	17.9811	0.0254066	0.0134604	0.130224	0.129912	0.896636
ENSG00000159658	EFCAB14	4229.09	-0.00551893	-0.00538782	0.0416649	-0.129369	0.897065
ENSG00000161653	NAGS	50.7304	-0.0136453	-0.0108654	0.0917424	-0.129891	0.896652
ENSG00000172215	CXCR6	102.107	0.0270926	0.016995	0.132857	0.129646	0.896846
ENSG00000183655	KLHL25	137.353	-0.0137837	-0.0132823	0.0925212	-0.129754	0.896761
ENSG00000187762	HSPE1P11	34.4582	0.0183185	0.0133914	0.111999	0.129578	0.8969
ENSG00000197061	H4C3	498.812	0.0239101	0.0151441	0.127373	0.130034	0.89654
ENSG00000272449		134.463	0.0205733	0.015699	0.119005	0.130231	0.896383
ENSG00000176973	FAM89B	634.643	-0.0119173	-0.0104905	0.0823756	-0.130371	0.896273
ENSG00000240891	PLCXD2	550.247	-0.0133576	-0.01156	0.0900535	-0.130364	0.896278
ENSG00000111490	TBC1D30	43.3283	-0.0208259	-0.0173574	0.119602	-0.130485	0.896183
ENSG00000074276	CDHR2	123.791	0.012381	0.011378	0.0829752	0.134223	0.893227
ENSG00000088766	CRLS1	197.14	0.00939612	0.00878727	0.0662889	0.133033	0.894167
ENSG00000102898	NUTF2	843.459	0.0123392	0.0118338	0.0830608	0.133598	0.89372
ENSG00000103496	STX4	563.092	0.0112361	0.0096419	0.0781989	0.13104	0.895743
ENSG00000104880	ARHGEF18	5170.62	-0.00998079	-0.0102543	0.0692042	-0.134501	0.893006
ENSG00000109180	OCIAD1	1102.06	0.00660081	0.00641112	0.0486033	0.131459	0.895412
ENSG00000121774	KHDRBS1	2076.1	0.00628572	0.00607406	0.0455924	0.133997	0.893405
ENSG00000125356	NDUFA1	210.177	-0.0158603	-0.0128505	0.101023	-0.131977	0.895002
ENSG00000125650	PSPN	88.6399	-0.0127523	-0.0123605	0.0866249	-0.130895	0.895859
ENSG00000127993	RBM48	602.82	0.00873699	0.00825308	0.0626353	0.131893	0.895069
ENSG00000128512	DOCK4	875.264	0.0301144	0.0177928	0.135717	0.131244	0.895583
ENSG00000128699	ORMDL1	1111.66	0.00971116	0.00905145	0.0680413	0.133449	0.893839
ENSG00000130997	POLN	24.2446	0.021415	0.0143619	0.120574	0.132038	0.894954
ENSG00000136002	ARHGEF4	24.7154	-0.0275366	-0.0248805	0.132687	-0.132332	0.894721
ENSG00000136367	ZFHX2	48.8493	-0.0188752	-0.015546	0.112778	-0.131894	0.895068
ENSG00000136935	GOLGA1	651.953	0.00710066	0.00679767	0.051809	0.132042	0.894951
ENSG00000137168	PPIL1	137.316	-0.0137664	-0.0113536	0.0917853	-0.130985	0.895788
ENSG00000137474	MYO7A	50.4277	-0.0254926	-0.0175724	0.129899	-0.131264	0.895566
ENSG00000140675	SLC5A2	12.2712	-0.0309498	-0.0244003	0.136144	-0.132315	0.894735
ENSG00000141552	ANAPC11	192.227	-0.0102622	-0.0095166	0.0721872	-0.131656	0.895257
ENSG00000143303	RRNAD1	259.642	-0.0109975	-0.0101901	0.0755747	-0.133634	0.893692
ENSG00000143786	CNIH3	82.5046	0.0150232	0.0113212	0.097888	0.130834	0.895907
ENSG00000146918	NCAPG2	252.277	-0.0260736	-0.180344	0.130121	-0.133548	0.89376
ENSG00000157570	TSPAN18	803.648	-0.0125886	-0.0115633	0.0845959	-0.133191	0.894042
ENSG00000161265	U2AF1L4	327.236	-0.0110966	-0.0108178	0.0760018	-0.133934	0.893454
ENSG00000162735	PEX19	738.766	-0.00515464	-0.00507135	0.0378099	-0.133721	0.893623
ENSG00000163116	STPG2	14.9038	-0.0242478	-0.0173073	0.126148	-0.134996	0.892615
ENSG00000166927	MS4A7	1634.33	-0.0180629	-0.0129516	0.109743	-0.132206	0.894822
ENSG00000167083	GNGT2	89.4297	-0.0130892	-0.0116669	0.0862267	-0.135148	0.892495
ENSG00000168101	NUDT16L1	265.369	-0.0127298	-0.0112679	0.0863675	-0.131173	0.895638
ENSG00000171492	LRRC8D	848.013	0.00870718	0.00825173	0.061387	0.134438	0.893056
ENSG00000174928	C3orf33	17.0886	-0.0241841	-0.0170496	0.127606	-0.1308	0.895934
ENSG00000175773	ZBTB44-DT	45.7029	0.015179	0.0118504	0.0983984	0.131218	0.895603
ENSG00000180773	SLC36A4	509.97	0.0104937	0.00974238	0.0722395	0.134518	0.892993
ENSG00000180902	D2HGDH	486.145	0.0151116	0.00887234	0.0967631	0.133767	0.893587
ENSG00000183020	AP2A2	1115.57	0.00854824	0.00745037	0.0619379	0.130673	0.896034
ENSG00000188277	C15orf62	21.433	-0.0245266	-0.0150033	0.126785	-0.134875	0.89271
ENSG00000188739	RBM34	136.991	-0.0113055	-0.0102767	0.0785397	-0.131146	0.89566
ENSG00000196655	TRAPPC4	463.194	0.0071865	0.00695702	0.05264	0.13136	0.89549
ENSG00000198157	HMGN5	19.9317	0.0215236	0.0163591	0.119656	0.134766	0.892797
ENSG00000198743	SLC5A3	1773.86	-0.00884612	-0.0083303	0.063406	-0.131717	0.895208
ENSG00000213859	KCTD11	147.994	-0.0145018	-0.0132377	0.0951079	-0.131475	0.895399
ENSG00000218283	MORF4L1P1	125.499	-0.0160226	-0.0122322	0.100359	-0.134611	0.89292
ENSG00000224165	DNAJC27-AS1	49.506	0.0130601	0.0121218	0.0875527	0.132234	0.894799
ENSG00000225187		72.4215	-0.0150741	-0.0136645	0.0982276	-0.130616	0.896079
ENSG00000226254	PTP4A1P3	7.14129	-0.0369614	-0.0171633	0.138042	-0.133388	0.893886
ENSG00000227533	SLC2A1-AS1	59.5922	-0.0176616	-0.0121525	0.107154	-0.134321	0.893149
ENSG00000228878	SEPTIN7-DT	54.1443	-0.0137349	-0.0112379	0.0910223	-0.132131	0.894881
ENSG00000229321		53.033	-0.0151914	-0.0127604	0.0979764	-0.132101	0.894904
ENSG00000232077	LINC01031	7.08193	-0.0329746	-0.0140685	0.137237	-0.132791	0.894359
ENSG00000234456	MAGI2-AS3	48.8639	0.038508	0.027465	0.137922	0.133405	0.893873
ENSG00000234476	LINC02765	9.86424	-0.0299146	-0.0275959	0.135367	-0.131964	0.895013
ENSG00000234742		14.8292	0.0331543	0.0190417	0.137403	0.132295	0.894751
ENSG00000234948	LINC01524	15.1656	-0.0329838	-0.025273	0.137106	-0.13413	0.8933
ENSG00000235652	FBXO30-DT	71.2556	-0.0171336	-0.0138223	0.107006	-0.1306	0.896092
ENSG00000236039	LINC02889	7.79715	-0.0431408	-0.0143477	0.136497	-0.133983	0.893416
ENSG00000236953	ZDHHC20-IT1	19.6207	0.0216028	0.00979715	0.120912	0.132415	0.894656
ENSG00000237975	FLG-AS1	4.60171	-0.0539435	-0.0163619	0.127809	-0.130541	0.896139
ENSG00000239742	RN7SL672P	25.0983	0.141441	0.00317704	0.0665941	0.131625	0.895281
ENSG00000243101	RPS3P7	25.5185	0.0245046	0.0167759	0.128359	0.130573	0.896113
ENSG00000243770	RN7SL65P	8.19193	-0.0320067	-0.0173869	0.136433	-0.134918	0.892677
ENSG00000244703	CD46P1	42.1611	0.0356347	0.0177528	0.138006	0.132506	0.894584
ENSG00000244879	GABPB1-AS1	2064.96	0.0232654	0.0189915	0.125032	0.132457	0.894623
ENSG00000250992		14.5454	-0.0380861	-0.0206116	0.138008	-0.134405	0.893082
ENSG00000253115		5.28461	0.0495773	0.0195569	0.131307	0.130547	0.896134
ENSG00000254166	CASC19	4.88382	-0.0449487	-0.0297544	0.135527	-0.133532	0.893773
ENSG00000255122		15.9095	-0.027403	-0.0208323	0.132216	-0.133282	0.893971
ENSG00000255423	EBLN2	200.635	-0.00958726	-0.00894894	0.0680548	-0.13171	0.895214
ENSG00000258655	ARHGAP5-AS1	14.3002	0.0238292	0.0217825	0.126269	0.132441	0.894636
ENSG00000261123		11.4687	-0.0354419	-0.0411003	0.137897	-0.134163	0.893273
ENSG00000261628		11.1628	-0.0644853	-0.0137927	0.119093	-0.133621	0.893703
ENSG00000268333		6.98703	0.0375438	0.00946334	0.138011	0.133139	0.894084
ENSG00000269106		12.0073	-0.0273333	-0.0179955	0.132752	-0.131012	0.895765
ENSG00000270076		6.93002	-0.036266	-0.0181981	0.138039	-0.132039	0.894954
ENSG00000272573	MUSTN1	11.6454	0.0259984	0.0171299	0.130135	0.133222	0.894017
ENSG00000274029		7.73972	0.0350404	0.0182467	0.137939	0.131984	0.894997
ENSG00000274051		30.0757	0.0196939	0.0163271	0.115666	0.131586	0.895312
ENSG00000275066	SYNRG	4487.32	-0.00510158	-0.00502808	0.0375982	-0.13312	0.894098
ENSG00000276645	Metazoa_SRP	21.8642	0.0218754	0.0137155	0.120595	0.134807	0.892765
ENSG00000278013		8.50188	-0.0292342	-0.0175267	0.134961	-0.130838	0.895903
ENSG00000279684		5.45909	0.0466678	0.0174136	0.134658	0.135215	0.892442
ENSG00000279930		8.66695	0.0454899	0.00376758	0.134396	0.130558	0.896125
ENSG00000279954		10.2834	0.0304185	0.00575107	0.135675	0.132753	0.894389
ENSG00000280649		88.7441	0.0189645	0.0213388	0.1136	0.130857	0.895889
ENSG00000285702		11.1137	-0.0425082	-0.0135427	0.136818	-0.134433	0.89306
ENSG00000285761		12.0035	0.0353951	0.0152657	0.138011	0.13123	0.895594
ENSG00000288722	F8A1	327.359	0.0242947	0.0171563	0.126145	0.135397	0.892298
ENSG00000011638	TMEM159	153.678	-0.0137912	-0.0120053	0.0895858	-0.135516	0.892204
ENSG00000088899	LZTS3	42.2525	-0.0249604	-0.020015	0.127427	-0.135558	0.89217
ENSG00000105967	TFEC	706.775	0.0199173	0.0155565	0.114395	0.135769	0.892004
ENSG00000148153	INIP	608.32	-0.00723395	-0.00698475	0.0513667	-0.135768	0.892004
ENSG00000164609	SLU7	1289.32	0.00952912	0.00907062	0.065849	0.135944	0.891865
ENSG00000169379	ARL13B	175.43	0.0100441	0.00947218	0.0690032	0.135808	0.891973
ENSG00000185220	PGBD2	272.142	-0.00817582	-0.00780223	0.0575119	-0.135688	0.892068
ENSG00000256020		65.6883	-0.0316654	-0.0187347	0.136118	-0.135667	0.892084
ENSG00000267838		128.157	-0.0114227	-0.0103456	0.0770787	-0.135552	0.892175
ENSG00000273437		51.9156	-0.0128259	-0.0112897	0.0845196	-0.13583	0.891956
ENSG00000099800	TIMM13	176.124	0.0130722	0.0114073	0.0856588	0.136133	0.891716
ENSG00000144741	SLC25A26	312.413	0.012025	0.0110541	0.0801382	0.136108	0.891736
ENSG00000198026	ZNF335	1290.75	-0.00873463	-0.00865321	0.0608616	-0.136161	0.891694
ENSG00000105464	GRIN2D	15.5753	0.0284571	0.018187	0.132772	0.136448	0.891467
ENSG00000101255	TRIB3	123.27	0.0196729	0.016047	0.113197	0.136617	0.891334
ENSG00000132837	DMGDH	12.041	0.0245092	0.0210506	0.126146	0.136552	0.891385
ENSG00000163319	MRPS18C	370.133	-0.0112348	-0.010297	0.0755768	-0.136516	0.891414
ENSG00000172831	CES2	743.7	-0.00823361	-0.00809062	0.0574558	-0.136797	0.891191
ENSG00000157600	TMEM164	3267.27	0.0252307	0.0135027	0.127413	0.137103	0.89095
ENSG00000169258	GPRIN1	25.6865	-0.0258137	-0.0150907	0.128443	-0.137199	0.890873
ENSG00000198146	ZNF770	1776.4	-0.0110926	-0.0102905	0.0745076	-0.137098	0.890953
ENSG00000013374	NUB1	1785.28	0.00907077	0.00863566	0.0623977	0.137517	0.890622
ENSG00000142227	EMP3	1995.12	-0.010561	-0.00986585	0.0712781	-0.13752	0.890619
ENSG00000149418	ST14	302.188	-0.0229272	-0.0180135	0.122215	-0.13739	0.890722
ENSG00000200737	Y_RNA	7.59547	0.0314438	0.00221443	0.135612	0.137393	0.89072
ENSG00000271746		14.716	0.0319458	0.0185612	0.136025	0.137459	0.890668
ENSG00000273189		20.8108	-0.0215283	-0.0147478	0.118465	-0.137402	0.890713
ENSG00000100003	SEC14L2	67.1629	-0.0232827	-0.0204463	0.122874	-0.137884	0.890332
ENSG00000147119	CHST7	221.122	0.0190814	0.0152524	0.110478	0.138127	0.89014
ENSG00000168209	DDIT4	374.436	-0.017656	-0.0151132	0.105274	-0.138086	0.890173
ENSG00000267096		23.9924	0.025131	0.0024558	0.126897	0.138019	0.890226
ENSG00000269921		15.9038	-0.0245125	-0.0165335	0.125531	-0.138082	0.890176
ENSG00000283361	CFAP97D2	15.4198	-0.0431421	-0.0333796	0.137018	-0.138019	0.890226
ENSG00000107185	RGP1	1304.54	-0.00728028	-0.00723414	0.0507702	-0.138368	0.88995
ENSG00000081154	PCNP	1291.01	-0.0137464	-0.0122015	0.0877939	-0.138693	0.889692
ENSG00000087502	ERGIC2	1132.75	-0.0112812	-0.0101878	0.0747152	-0.138969	0.889475
ENSG00000117480	FAAH	130.169	0.0223152	0.0106973	0.120128	0.138625	0.889746
ENSG00000126062	TMEM115	499.161	0.0101703	0.00915307	0.0684439	0.138812	0.889599
ENSG00000138380	CARF	529.298	0.0137388	0.0120913	0.087736	0.138736	0.889659
ENSG00000149150	SLC43A1	268.522	0.0156149	0.0148697	0.0961657	0.139421	0.889118
ENSG00000149782	PLCB3	267.45	-0.0188321	-0.0181235	0.109326	-0.138697	0.889689
ENSG00000176268	CYCSP34	17.2987	0.0245543	0.0184301	0.125428	0.138757	0.889642
ENSG00000185475	TMEM179B	715.082	-0.00719666	-0.00694729	0.0501245	-0.138672	0.88971
ENSG00000188937	NYX	4.95985	0.0722911	0.0883328	0.122743	0.139182	0.889306
ENSG00000204435	CSNK2B	717.352	-0.0105485	-0.0102756	0.0704934	-0.13914	0.889339
ENSG00000226002	GTF2IP14	30.5064	0.0283796	0.0163542	0.13197	0.139062	0.889401
ENSG00000231473	RB1-DT	21.1545	-0.0194293	-0.0146084	0.111393	-0.138623	0.889748
ENSG00000253853		28.9896	-0.0618811	-0.0174956	0.123902	-0.139457	0.889089
ENSG00000255991		6.44022	-0.0367502	-0.0150723	0.13792	-0.138463	0.889875
ENSG00000263857	MIR4729	14.306	-0.0297462	-0.0177739	0.133783	-0.138437	0.889895
ENSG00000267212		34.2507	0.017885	0.0156781	0.105564	0.139278	0.88923
ENSG00000275074	NUDT18	292.648	-0.0130528	-0.0112489	0.0843666	-0.138573	0.889787
ENSG00000277103		8.07863	-0.0336775	-0.0176387	0.136825	-0.139126	0.889351
ENSG00000277589		48.3175	-0.0185965	-0.0149369	0.108465	-0.138705	0.889683
ENSG00000282965		4.59041	-0.125267	-0.0116455	0.077243	-0.138541	0.889813
ENSG00000287603		22.0803	-0.0300116	-0.0146079	0.133988	-0.138791	0.889615
ENSG00000196114	IFITM3P3	16.9124	0.0256298	0.0147701	0.127256	0.139731	0.888873
ENSG00000264364	DYNLL2	1721.16	0.0102495	0.00949034	0.0684921	0.13978	0.888834
ENSG00000270100		28.846	-0.0229638	-0.0153585	0.121232	-0.139916	0.888727
ENSG00000254786		21.3146	-0.0285748	-0.00453578	0.131864	-0.140171	0.888525
ENSG00000086717	PPEF1	16.1191	0.027677	0.0183095	0.130548	0.140464	0.888294
ENSG00000100056	ESS2	392.097	-0.0108107	-0.0107292	0.0711143	-0.141148	0.887753
ENSG00000108591	DRG2	733.053	-0.00892302	-0.00852328	0.0600693	-0.141139	0.88776
ENSG00000112110	MRPL18	307.994	0.0105577	0.00981237	0.0697041	0.141095	0.887795
ENSG00000116117	PARD3B	22.8247	-0.0385776	-0.038489	0.138044	-0.141191	0.887719
ENSG00000130038	CRACR2A	1245.97	0.00914611	0.00846564	0.0617299	0.140339	0.888392
ENSG00000131584	ACAP3	621.482	0.0199992	0.00936451	0.112312	0.140788	0.888037
ENSG00000144036	EXOC6B	512.951	-0.00976867	-0.00918842	0.0652582	-0.140794	0.888033
ENSG00000148297	MED22	1295.11	-0.00922517	-0.0093846	0.0620688	-0.140687	0.888117
ENSG00000174796	THAP6	604.63	0.0108805	0.0100231	0.0717304	0.140637	0.888157
ENSG00000175216	CKAP5	1032.72	-0.00809746	-0.00778931	0.0549147	-0.141366	0.887581
ENSG00000177200	CHD9	2734.52	-0.00878976	-0.00833093	0.0593934	-0.140789	0.888037
ENSG00000182890	GLUD2	9.33315	-0.0298559	-0.0203495	0.133394	-0.140486	0.888276
ENSG00000200575	RNU6-414P	5.37091	-0.0453307	-0.0219737	0.136418	-0.140366	0.888371
ENSG00000223914	LINC02471	10.0785	0.0372869	0.0193967	0.137912	0.141162	0.887742
ENSG00000224091		7.0052	0.0623952	0.0178414	0.123749	0.14039	0.888352
ENSG00000252212	RNU2-58P	8.30762	-0.0320195	-0.0189915	0.13546	-0.140699	0.888107
ENSG00000252947	SCARNA1	17.2891	0.0267782	0.0177849	0.129037	0.140628	0.888164
ENSG00000257594	GALNT4	55.0068	0.0180259	0.0162924	0.105495	0.140514	0.888254
ENSG00000260470		24.806	-0.0425483	-0.0254786	0.137552	-0.141358	0.887587
ENSG00000261114		41.0829	-0.0182345	-0.0149281	0.106273	-0.140492	0.888271
ENSG00000280374		23.5038	-0.023689	-0.0173116	0.122465	-0.141256	0.887668
ENSG00000286219	NOTCH2NLC	538.183	0.0153015	0.0132318	0.0940408	0.140902	0.887947
ENSG00000166851	PLK1	85.0476	0.0151735	0.013071	0.0930853	0.141679	0.887334
ENSG00000167046		18.9131	-0.0278406	-0.0196015	0.130389	-0.141707	0.887311
ENSG00000237505	PKN2-AS1	9.38911	-0.0381768	-0.0163669	0.137997	-0.141727	0.887296
ENSG00000279170	TSTD3	215.854	-0.0246362	-0.017177	0.124509	-0.141632	0.88737
ENSG00000081985	IL12RB2	181.27	0.0202066	0.0165943	0.112394	0.142071	0.887024
ENSG00000100116	GCAT	93.3923	-0.0484078	-0.0321046	0.135145	-0.142409	0.886757
ENSG00000107731	UNC5B	11.2708	0.0587068	0.0221565	0.127549	0.141994	0.887084
ENSG00000132906	CASP9	321.913	0.0129063	0.0113028	0.0819284	0.142152	0.88696
ENSG00000143183	TMCO1	950.765	-0.00887953	-0.00844138	0.059485	-0.141983	0.887093
ENSG00000162576	MXRA8	8.32924	0.0520325	0.0217737	0.132765	0.142276	0.886862
ENSG00000166816	LDHD	24.7662	0.0335734	0.0227332	0.136375	0.142142	0.886968
ENSG00000261072		57.3057	0.0192184	0.0152724	0.10901	0.142222	0.886905
ENSG00000272791		7.37647	0.0353287	0.0171458	0.137272	0.142278	0.88686
ENSG00000287002		72.5538	-0.014223	-0.0132086	0.088248	-0.142526	0.886665
ENSG00000267648		19.9456	-0.0255581	-0.0184437	0.126028	-0.142626	0.886585
ENSG00000229117	RPL41	1542.32	-0.0227076	-0.0179533	0.119431	-0.142725	0.886507
ENSG00000020426	MNAT1	161.018	-0.013326	-0.011758	0.0837147	-0.14286	0.886401
ENSG00000161513	FDXR	58.1578	-0.0165196	-0.0154452	0.0983229	-0.142929	0.886346
ENSG00000240342	RPS2P5	1792.19	-0.02868	-0.0185219	0.131327	-0.142832	0.886423
ENSG00000109686	SH3D19	7.23742	0.0365991	0.0203196	0.137605	0.143551	0.885855
ENSG00000140326	CDAN1	326.673	0.0118365	0.00977984	0.0758589	0.143191	0.88614
ENSG00000141076	UTP4	354.156	-0.00860042	-0.008231	0.0573149	-0.143276	0.886072
ENSG00000153214	TMEM87B	960.673	-0.00780799	-0.00744945	0.0523523	-0.143568	0.885842
ENSG00000161642	ZNF385A	1232.59	0.0252947	0.0148441	0.125239	0.14345	0.885934
ENSG00000174032	SLC25A30	450.592	0.0076231	0.007362	0.0512798	0.143335	0.886026
ENSG00000183837	PNMA3	90.2946	-0.0376407	-0.0226841	0.137868	-0.143569	0.885841
ENSG00000248366	TRAJ51	29.4715	-0.0227431	-0.017547	0.11919	-0.143463	0.885925
ENSG00000259488		253.761	0.0401261	0.030042	0.138047	0.143492	0.885902
ENSG00000274386	TMEM269	15.3959	0.0250466	0.0201915	0.1248	0.143213	0.886122
ENSG00000275772		10.0117	-0.0398498	-0.0243592	0.138046	-0.143652	0.885776
ENSG00000286623		4.19157	-0.0582369	-0.024334	0.128468	-0.143259	0.886086
ENSG00000112983	BRD8	1045.66	0.00844077	0.00813518	0.0560836	0.144009	0.885493
ENSG00000173540	GMPPB	327.548	-0.00956274	-0.0089827	0.062737	-0.144092	0.885428
ENSG00000211727	TRBV7-6	25.0129	-0.0273297	-0.0170455	0.128878	-0.143921	0.885563
ENSG00000279943	FLJ38576	34.3163	-0.0288618	-0.019005	0.131221	-0.144055	0.885457
ENSG00000285708		17.2459	0.0265313	0.0182966	0.127496	0.14394	0.885548
ENSG00000146830	GIGYF1	2038.86	0.0159538	0.011026	0.0953062	0.144237	0.885313
ENSG00000198553	KCNRG	15.652	-0.0281627	-0.0184541	0.130094	-0.144301	0.885263
ENSG00000224383	PRR29	11.0241	-0.0428271	-0.0226312	0.137707	-0.144323	0.885245
ENSG00000227740	LINC02803	44.7848	0.0273838	0.0185366	0.128908	0.14421	0.885335
ENSG00000272502		46.0968	-0.0173184	-0.0142864	0.100853	-0.144435	0.885157
ENSG00000158987	RAPGEF6	1022.62	-0.01059	-0.00976331	0.0683794	-0.144697	0.88495
ENSG00000166435	XRRA1	621.46	0.0291551	0.0235543	0.13151	0.144537	0.885076
ENSG00000169155	ZBTB43	571.907	0.00602208	0.00582957	0.040629	0.144936	0.884761
ENSG00000232811		8.02456	0.0318332	0.0215087	0.134571	0.14463	0.885003
ENSG00000234325	MRPS10P2	13.9404	-0.0263888	-0.0184001	0.126976	-0.144526	0.885085
ENSG00000258525		50.3577	0.018192	0.0154784	0.104208	0.144523	0.885087
ENSG00000270820	USP34-DT	183.571	0.0101973	0.00986251	0.0661856	0.144632	0.885002
ENSG00000274997	H2AC12	83.1702	-0.0256052	-0.0198437	0.125399	-0.144735	0.88492
ENSG00000280161		29.953	0.0220567	0.0168453	0.116797	0.144749	0.884909
ENSG00000286427		12.3097	0.0316111	0.0194734	0.134286	0.144998	0.884713
ENSG00000114933	INO80D	3262.43	0.00557695	0.00545043	0.0376828	0.145185	0.884565
ENSG00000119383	PTPA	946.624	0.0164805	0.0137086	0.0970802	0.145216	0.88454
ENSG00000131473	ACLY	1808.35	-0.010051	-0.00971115	0.0650889	-0.145293	0.88448
ENSG00000140829	DHX38	875.717	0.00981145	0.00847567	0.0637217	0.145276	0.884493
ENSG00000182747	SLC35D3	5.25403	0.0558453	0.0253961	0.130825	0.145352	0.884433
ENSG00000269896		32.5602	0.0215093	0.0146712	0.114959	0.14534	0.884442
ENSG00000166233	ARIH1	2869.33	0.00547276	0.00537818	0.0369185	0.145537	0.884287
ENSG00000133466	C1QTNF6	427.729	-0.0123652	-0.0110153	0.077551	-0.145665	0.884186
ENSG00000251568	ALG3P1	10.0279	-0.0364304	-0.0261076	0.137348	-0.145747	0.884121
ENSG00000162511	LAPTM5	21141.4	0.0134534	0.0119572	0.0829367	0.145935	0.883972
ENSG00000166446	CDYL2	389.088	-0.0125478	-0.0116788	0.0784108	-0.145855	0.884036
ENSG00000178074	C2orf69	332.054	0.0137477	0.0122938	0.0844039	0.145875	0.88402
ENSG00000206199	ANKUB1	55.0793	-0.0274167	-0.0194121	0.128426	-0.145839	0.884049
ENSG00000139133	ALG10	314.033	-0.0126925	-0.011477	0.0790583	-0.146065	0.88387
ENSG00000067601	PMS2P4	81.0641	-0.0148306	-0.0133776	0.0893547	-0.146214	0.883752
ENSG00000140543	DET1	160.594	-0.0138455	-0.012187	0.0847403	-0.146165	0.883791
ENSG00000243289	AGAP13P	6.81753	0.0512793	0.0200147	0.134182	0.146242	0.88373
ENSG00000279145		102.109	-0.0142358	-0.0129107	0.0865996	-0.146177	0.883782
ENSG00000279592		24.0921	0.023968	0.0167679	0.121176	0.146268	0.88371
ENSG00000068120	COASY	587.932	0.0118638	0.0103992	0.0745775	0.146468	0.883552
ENSG00000124641	MED20	188.102	-0.00963486	-0.0090387	0.0622142	-0.146544	0.883492
ENSG00000287697		53.5933	0.0149413	0.0130427	0.0897184	0.146538	0.883496
ENSG00000160223	ICOSLG	48.678	-0.0540555	-0.0217343	0.132538	-0.146744	0.883334
ENSG00000256351		13.0598	-0.0241787	-0.0181174	0.121424	-0.146713	0.883358
ENSG00000164978	NUDT2	111.824	-0.0127377	-0.0120763	0.078917	-0.146899	0.883212
ENSG00000047634	SCML1	239.299	-0.0187897	-0.0159798	0.104907	-0.147743	0.882545
ENSG00000106565	TMEM176B	460.987	0.0652486	0.0097335	0.124072	0.147548	0.8827
ENSG00000121749	TBC1D15	1295.22	-0.00937011	-0.00883994	0.0603399	-0.147473	0.882758
ENSG00000136213	CHST12	1896.51	0.013565	0.012035	0.0828341	0.147374	0.882837
ENSG00000138303	ASCC1	356.276	0.00868389	0.00847529	0.056241	0.147702	0.882578
ENSG00000143119	CD53	8543.23	0.00930613	0.00888879	0.0601345	0.147024	0.883113
ENSG00000155975	VPS37A	1003.57	0.00794335	0.0076454	0.0520201	0.147066	0.88308
ENSG00000162430	SELENON	908.056	-0.0132628	-0.0128966	0.0814488	-0.147145	0.883017
ENSG00000165923	AGBL2	70.6974	0.0159058	0.0140395	0.0933782	0.147885	0.882434
ENSG00000178202	POGLUT3	210.247	-0.0157203	-0.0136218	0.09272	-0.147559	0.882691
ENSG00000179611	DGKZP1	31.7076	0.0178862	0.0148592	0.101349	0.148143	0.88223
ENSG00000182179	UBA7	1752.82	0.0125201	0.0111374	0.0772643	0.148156	0.88222
ENSG00000197748	CFAP43	5.22895	0.0477967	0.0407188	0.136274	0.147043	0.883098
ENSG00000213363	RPS3P6	10.1761	-0.0429365	-0.0215313	0.137895	-0.148051	0.882303
ENSG00000222276	RNU2-33P	6.70743	-0.0403605	-0.0160522	0.138023	-0.14823	0.882161
ENSG00000226686	LINC01535	15.8791	-0.0393607	-0.0193176	0.13795	-0.14794	0.88239
ENSG00000228037		26.4122	0.0235205	0.0161138	0.119749	0.147056	0.883088
ENSG00000230099	TRBV5-4	56.1742	-0.0207987	-0.0176253	0.111969	-0.14715	0.883014
ENSG00000232454		29.3778	-0.0236058	-0.0172205	0.1198	-0.147384	0.882829
ENSG00000233040	FAM204BP	18.8407	0.0305507	0.0200235	0.132296	0.148445	0.881992
ENSG00000240695		88.0361	0.0179468	0.0151223	0.102133	0.146958	0.883165
ENSG00000242880		33.4376	0.0210669	0.0158646	0.112442	0.148017	0.882329
ENSG00000243562	RN7SL838P	4.4716	-0.0510704	-0.0243687	0.134764	-0.148024	0.882324
ENSG00000253958	CLDN23	10.8688	0.0392821	0.0186959	0.137937	0.14808	0.88228
ENSG00000256274	TAS2R64P	63.8749	0.0341883	0.0206999	0.135961	0.147512	0.882728
ENSG00000270681		7.68191	0.0322426	0.0119006	0.134408	0.147302	0.882894
ENSG00000280187		13.7896	0.0272876	0.0212743	0.127626	0.147626	0.882638
ENSG00000280433		74.4778	-0.0177206	-0.0151526	0.100995	-0.147502	0.882736
ENSG00000285020		7.64116	-0.0592406	-0.0341499	0.128863	-0.146958	0.883165
ENSG00000257764		11.3249	-0.0617061	-0.0235176	0.127364	-0.148572	0.881892
ENSG00000177688	SUMO4	145.762	-0.0165644	-0.0138218	0.0958215	-0.148628	0.881847
ENSG00000120616	EPC1	2730.71	-0.00638431	-0.006216	0.0419147	-0.148719	0.881776
ENSG00000100292	HMOX1	586.157	-0.0240618	-0.018523	0.120294	-0.149054	0.881511
ENSG00000138757	G3BP2	2548.04	-0.00841606	-0.0079696	0.0541824	-0.149092	0.881481
ENSG00000167588	GPD1	6.2597	-0.0394376	-0.0296579	0.137908	-0.148908	0.881626
ENSG00000168434	COG7	415.421	-0.00860647	-0.00831823	0.0553891	-0.148847	0.881674
ENSG00000171100	MTM1	752.045	-0.00734189	-0.00704854	0.0478022	-0.148833	0.881685
ENSG00000198198	SZT2	3349.54	0.011497	0.00980715	0.0715279	0.149099	0.881476
ENSG00000233559	LINC00513	9.2018	-0.0481758	-0.0157535	0.136415	-0.149003	0.881551
ENSG00000236254	MTND4P14	177.547	0.0221211	0.0170017	0.115164	0.148985	0.881565
ENSG00000266803		16.1822	-0.0315099	-0.0190211	0.133209	-0.149156	0.881431
ENSG00000267606		5.07627	0.046363	0.0156366	0.137078	0.149296	0.88132
ENSG00000150938	CRIM1	160.404	-0.0172853	-0.0146744	0.0983386	-0.149544	0.881125
ENSG00000152413	HOMER1	45.996	-0.0207784	-0.0177205	0.110796	-0.14965	0.881041
ENSG00000167653	PSCA	5.94847	0.0494284	0.0255949	0.13585	0.14961	0.881073
ENSG00000228551	SNRPGP9	6.17126	-0.0500524	-0.0276532	0.135606	-0.149671	0.881024
ENSG00000243927	MRPS6	543.476	-0.0104484	-0.0100951	0.0655864	-0.149736	0.880973
ENSG00000284543	LINC01226	10.6808	0.0399764	0.0125417	0.137962	0.149952	0.880803
ENSG00000232888	RPS11P5	11.6441	-0.0322694	-0.018293	0.133751	-0.150271	0.880551
ENSG00000103485	QPRT	34.1005	-0.0236556	-0.0196585	0.11869	-0.150457	0.880404
ENSG00000265137	MIR3192	14.4722	-0.0272985	-0.0206163	0.126589	-0.150642	0.880258
ENSG00000265257		27.8044	-0.02404	-0.0186944	0.119555	-0.150706	0.880207
ENSG00000198963	RORB	4.61733	-0.0658064	-0.0238801	0.124903	-0.150788	0.880143
ENSG00000251158		19.8085	-0.0629211	-0.0236661	0.127121	-0.150803	0.880131
ENSG00000105298	CACTIN	486.064	-0.0111605	-0.0112289	0.068994	-0.150926	0.880034
ENSG00000114841	DNAH1	2548.55	0.0137225	0.0106967	0.0819858	0.151011	0.879967
ENSG00000123201	GUCY1B2	11.2592	0.125042	0.0126958	0.0828569	0.150904	0.880052
ENSG00000152128	TMEM163	15.5419	0.0354087	0.0206123	0.136237	0.150946	0.880019
ENSG00000250571	GLI4	784.294	-0.0104002	-0.0101201	0.0648351	-0.151006	0.879971
ENSG00000258454		11.2217	0.0396756	0.0208051	0.137869	0.15123	0.879794
ENSG00000268955		5.88863	-0.0536719	-0.0231221	0.133833	-0.150907	0.880049
ENSG00000093072	ADA2	4118.85	0.0168239	0.0134322	0.0955782	0.151504	0.879578
ENSG00000107789	MINPP1	256.132	-0.0168229	-0.0142664	0.0953864	-0.151909	0.879259
ENSG00000110697	PITPNM1	1884.81	0.0157094	0.0117048	0.0907717	0.151717	0.87941
ENSG00000116212	LRRC42	89.8613	0.0136352	0.0121705	0.0813638	0.151474	0.879602
ENSG00000135845	PIGC	1141.41	-0.040018	-0.0170049	0.137924	-0.151391	0.879667
ENSG00000140905	GCSH	20.5063	-0.0276166	-0.0169927	0.126848	-0.151665	0.879451
ENSG00000163508	EOMES	568.393	-0.0232426	-0.0177398	0.117159	-0.151635	0.879475
ENSG00000169689	CENPX	102.269	-0.0156227	-0.0137304	0.0904557	-0.151562	0.879533
ENSG00000183160	TMEM119	22.8784	0.0443857	0.0390928	0.137837	0.151882	0.87928
ENSG00000224418	STK24-AS1	34.7137	0.0247423	0.017515	0.120897	0.151722	0.879406
ENSG00000224712	NPIPA3	10.2895	-0.0499884	-0.0330766	0.136004	-0.151983	0.8792
ENSG00000226125	LINC01907	7.88181	0.0393948	0.020444	0.137767	0.152081	0.879123
ENSG00000260238	PMF1-BGLAP	9.14101	0.0357357	0.0203795	0.136376	0.151354	0.879696
ENSG00000271964		200.717	-0.0189666	-0.0171763	0.103621	-0.151967	0.879213
ENSG00000277324		9.07184	-0.0382319	-0.0198385	0.137474	-0.151362	0.87969
ENSG00000283403		11.2441	0.0485102	0.00953672	0.136602	0.151938	0.879236
ENSG00000080603	SRCAP	808.88	-0.0149722	-0.0160146	0.0872668	-0.152241	0.878997
ENSG00000100298	APOBEC3H	28.6628	-0.0279869	-0.0219417	0.127292	-0.152357	0.878905
ENSG00000225632		12.1415	0.0506355	0.00989572	0.135705	0.152299	0.878951
ENSG00000237217		33.8547	0.0372637	0.0232151	0.137028	0.152483	0.878806
ENSG00000259398		22.0059	0.0253356	0.0175667	0.121994	0.152439	0.87884
ENSG00000276651		51.6364	-0.015619	-0.0139809	0.0900879	-0.152327	0.878929
ENSG00000090857	PDPR	1802.73	-0.0180275	-0.0155318	0.0998486	-0.152598	0.878715
ENSG00000204314	PRRT1	30.0107	0.0337204	-0.00131869	0.134666	0.152746	0.878598
ENSG00000283575	U6	7.85277	-0.0390426	-0.023944	0.137614	-0.152745	0.878599
ENSG00000073050	XRCC1	501.312	0.0120121	0.0103848	0.0726743	0.152901	0.878477
ENSG00000139211	AMIGO2	193.185	0.0159532	0.0144251	0.0912117	0.153083	0.878333
ENSG00000174473	GALNTL6	7.15735	0.0717597	-0.139196	0.121501	0.152968	0.878424
ENSG00000208028	MIR616	11.6311	0.0350717	0.0257723	0.135689	0.152978	0.878415
ENSG00000225022	UBE2D3P1	17.663	0.0292005	0.0217749	0.129115	0.153028	0.878377
ENSG00000234492	RPL34-DT	67.0372	-0.0218006	-0.0172397	0.112531	-0.152927	0.878456
ENSG00000120860	WASHC3	639.109	0.0102188	0.00977392	0.0629744	0.15333	0.878138
ENSG00000089685	BIRC5	16.925	0.0331968	0.0198628	0.134042	0.153408	0.878077
ENSG00000164961	WASHC5	1139.84	0.00608432	0.00594947	0.0388235	0.153553	0.877963
ENSG00000225025	KIF4CP	11.3066	0.0336896	0.0204426	0.134465	0.153636	0.877896
ENSG00000286128		9.45534	0.0372711	0.0210177	0.136882	0.153786	0.877779
ENSG00000126767	ELK1	465.917	0.00981845	0.00929447	0.060469	0.154163	0.877481
ENSG00000144401	METTL21A	302.913	0.0104203	0.00983834	0.0637748	0.154146	0.877495
ENSG00000156968	MPV17L	6.28561	0.0526536	0.0271805	0.135068	0.154541	0.877183
ENSG00000161939	RNASEK-C17orf49	6.0158	-0.0469706	-0.0210669	0.137401	-0.154108	0.877525
ENSG00000164889	SLC4A2	597.195	-0.0160161	-0.015767	0.0909737	-0.15422	0.877437
ENSG00000169490	TM2D2	287.759	0.0119188	0.0112433	0.0717365	0.154042	0.877577
ENSG00000169895	SYAP1	633.673	0.0084207	0.0085075	0.0526357	0.153931	0.877664
ENSG00000185627	PSMD13	938.71	0.00744599	0.00722131	0.0468706	0.154141	0.877499
ENSG00000185641		23.5549	0.0231067	0.0176124	0.115568	0.154643	0.877103
ENSG00000187193	MT1X	105.21	-0.0208533	-0.0167282	0.109155	-0.153955	0.877645
[truncated: 20,122 more rows]

## Sheet: Fig_5C
Olink_protein	Protein_name	logFC	FC	P
TNFRSF19	TNF-R19	0.4	1.32	0.03
TNFRSF11A	TNF-R11A	0.13	1.09	0.52
TRAIL_R2	TNF-R10B	0.4	1.32	0.0063
EDA2R	TNF-R27	0.48	1.39	0.14
TNFRSF14	TNF-R14	0.08	1.06	0.6
TNF_R2	TNF-R1B	0.1	1.07	0.55
LTBR	TNF-R3	-0.15	0.9	0.6
RELT	TNF-R19L	0.28	1.21	0.048
TNF_R1	TNF-R1A	0.17	1.12	0.32
TNFRSF6B	TNF-R6B	0.26	1.2	0.26
CD27	TNF-R7	-0.05	0.97	0.76
TNFRSF10A	TNF-R10A	0.16	1.12	0.23
TNFRSF12A	TNF-R12A	0.25	1.19	0.1
TNFRSF4	TNFRSF4	0.25	1.19	0.33
TNFRSF21	TNFRSF21	0.07	1.05	0.45
FAS	TNF-R6	-0.35	0.78	0.12
KIM1	KIM-1	1.36	2.57	0.00021
CD300LG	CD300LG	0.06	1.04	0.75
PILRA	PILRA	0.06	1.04	0.8
VSIG4	VSIG4	0.08	1.05	0.73
EPHA2	EPHA2	-0.02	0.98	0.93
LAYN	LAYN	0.62	1.54	0.016
EPHB4	EPHB4	-0.61	0.66	0.23
TGFR_2	TGFR-2	0.54	1.46	0.0014
IL_1RT1	IL-1RT1	0.05	1.04	0.74
FR_alpha	FOLR1	0.04	1.03	0.8
SCARB2	SCARB2	0.1	1.07	0.56
COLEC12	COLEC12	-0.15	0.9	0.64
CRELD2	CRELD2	-0.07	0.95	0.73
CTSZ	CTSZ	0.25	1.19	0.1
DLL1	DLL1	0.23	1.18	0.098
PGF	PGF	0.24	1.18	0.12
CDH3	CDH3	0.58	1.49	0.0024
EFNA4	EFNA4	0.41	1.33	0.00092
PLC	HSPG2	-0.01	0.99	0.93
WFDC2	WFDC2	0.04	1.03	0.85
IL_18BP	IL18BP	0.11	1.08	0.56
FSTL3	FSTL3	0.35	1.27	0.019
PI3	PI3	0.56	1.47	0.051
AMBP	AMBP	-0.41	0.75	0.21
PVRL4	PVRL4	0.5	1.42	0.0023
ESAM	ESAM	-0.17	0.89	0.51
CD99L2	CD99L2	-0.71	0.61	0.12
TFF3	TFF3	0.45	1.36	0.067
hK11	KLK11	-0.18	0.88	0.55
DSC2	DSC2	0.23	1.18	0.29

## Sheet: Fig_6A
	celltype	Var2	gene_type	Freq	prop	total_freq	.group
1	DCT1	TRUE	Other proteins	0	0	4	7
2	DCT2	TRUE	Other proteins	0	0	2	8
3	ENDO	TRUE	Other proteins	1	0.000493097	2	13
4	FIB	TRUE	Other proteins	1	0.000641026	3	15
5	ICA	TRUE	Other proteins	0	0	1	10
6	ICB	TRUE	Other proteins	2	0.00120992	3	11
7	iTAL	TRUE	Other proteins	1	0.000868056	3	6
8	LEUK	TRUE	Other proteins	0	0	1	16
9	MES	TRUE	Other proteins	1	0.000622665	1	14
10	PC	TRUE	Other proteins	0	0	1	9
11	PEC	TRUE	Other proteins	0	0	4	3
12	PODO	TRUE	Other proteins	0	0	2	12
13	PT	TRUE	Other proteins	0	0	4	1
14	PT_VCAM1	TRUE	Other proteins	1	0.000761615	6	2
15	TAL1	TRUE	Other proteins	0	0	2	4
16	TAL2	TRUE	Other proteins	0	0	0	5
17	DCT1	TRUE	TNFR Signaling and _x000D_ Apoptotic Process	4	0.00309837	4	7
18	DCT2	TRUE	TNFR Signaling and _x000D_ Apoptotic Process	2	0.00178731	2	8
19	ENDO	TRUE	TNFR Signaling and _x000D_ Apoptotic Process	1	0.000493097	2	13
20	FIB	TRUE	TNFR Signaling and _x000D_ Apoptotic Process	2	0.00128205	3	15
21	ICA	TRUE	TNFR Signaling and _x000D_ Apoptotic Process	1	0.00059952	1	10
22	ICB	TRUE	TNFR Signaling and _x000D_ Apoptotic Process	1	0.000604961	3	11
23	iTAL	TRUE	TNFR Signaling and _x000D_ Apoptotic Process	2	0.00173611	3	6
24	LEUK	TRUE	TNFR Signaling and _x000D_ Apoptotic Process	1	0.000694927	1	16
25	MES	TRUE	TNFR Signaling and _x000D_ Apoptotic Process	0	0	1	14
26	PC	TRUE	TNFR Signaling and _x000D_ Apoptotic Process	1	0.000702247	1	9
27	PEC	TRUE	TNFR Signaling and _x000D_ Apoptotic Process	4	0.0022792	4	3
28	PODO	TRUE	TNFR Signaling and _x000D_ Apoptotic Process	2	0.000960615	2	12
29	PT	TRUE	TNFR Signaling and _x000D_ Apoptotic Process	4	0.00167504	4	1
30	PT_VCAM1	TRUE	TNFR Signaling and _x000D_ Apoptotic Process	5	0.00380807	6	2
31	TAL1	TRUE	TNFR Signaling and _x000D_ Apoptotic Process	2	0.00151515	2	4
32	TAL2	TRUE	TNFR Signaling and _x000D_ Apoptotic Process	0	0	0	5

## Sheet: Fig_6B
	Gene	p_val	avg_log2FC	pct.1	pct.2	p_val_adj	n	New_proteins_46	Uniprot.ID	EntrezID	ensemble_gene_ID	Name_2	color	fold_change	label
1	HAVCR1	0	1.01618	0.383	0.058	0	12	KIM1	Q96D42	26762	ENSG00000113249	KIM-1	TNFR Signaling and _x000D_ Apoptotic Process	2.02255	KIM-1
2	FSTL3	3.1463e-251	1.27593	0.247	0.03	8.67654e-247	32	FSTL3	O95633	10272	ENSG00000070404	FSTL3	Other proteins	2.42155	FSTL3
3	EPHA2	1.11855e-129	0.340479	0.105	0.009	3.08464e-125	16	EPHA2	P29317	1969	ENSG00000142627	EPHA2	TNFR Signaling and _x000D_ Apoptotic Process	1.26618	EPHA2
4	FAS	1.10012e-98	0.333547	0.143	0.027	3.0338e-94	44	FAS	P25445	355	ENSG00000026103	TNF-R6	TNFR Signaling and _x000D_ Apoptotic Process	1.26011	TNF-R6
5	TNFRSF12A	4.46205e-94	0.284713	0.1	0.013	1.2305e-89	42	TNFRSF12A	Q9NP84	51330	ENSG00000006327	TNF-R12A	TNFR Signaling and _x000D_ Apoptotic Process	1.21817	TNF-R12A
6	TNFRSF19	1.99537e-90	0.544101	0.317	0.122	5.50263e-86	43	TNFRSF19	Q9NS68	55504	ENSG00000127863	TNF-R19	TNFR Signaling and _x000D_ Apoptotic Process	1.45811	TNF-R19
7	TNFRSF10B	1.02533e-86	0.549627	0.401	0.18	2.82756e-82	7	TRAIL-R2	O14763	8795	ENSG00000120889	TNF-R10B	TNFR Signaling and _x000D_ Apoptotic Process	1.46371	TNF-R10B
8	HSPG2	4.8573e-75	0.331811	0.175	0.049	1.3395e-70	30	PLC	P98160	3339	ENSG00000142798	HSPG2	Other proteins	1.25859	HSPG2
9	IL1R1	1.19279e-72	0.518698	0.29	0.118	3.28937e-68	19	IL-1RT1	P14778	3554	ENSG00000115594	IL-1RT1	TNFR Signaling and _x000D_ Apoptotic Process	1.43266	IL-1RT1
10	TGFBR2	1.97333e-38	0.430136	0.351	0.203	5.44184e-34	22	TGFR-2	P37173	7048	ENSG00000163513	TGFR-2	TNFR Signaling and _x000D_ Apoptotic Process	1.34736	TGFR-2
11	TNFRSF10A	4.26796e-38	0.168838	0.13	0.047	1.17697e-33	6	TNFRSF10A	O00220	8797	ENSG00000104689	TNF-R10A	TNFR Signaling and _x000D_ Apoptotic Process	1.12415	TNF-R10A
12	DSC2	6.29997e-38	0.169792	0.103	0.032	1.73734e-33	37	DSC2	Q02487	1824	ENSG00000134755	DSC2	Other proteins	1.1249	DSC2
13	TNFRSF14	1.37626e-28	-0.58877	0.269	0.386	3.79532e-24	9	TNFRSF14	Q92956	8764	ENSG00000273936	TNF-R14	TNFR Signaling and _x000D_ Apoptotic Process	0.664909	TNF-R14
14	CD99L2	6.02405e-15	0.111261	0.169	0.1	1.66125e-10	36	CD99L2	Q8TCZ2	83692	ENSG00000102181	CD99L2	Other proteins	1.08017	CD99L2
15	TNFRSF21	6.91759e-11	0.358062	0.414	0.335	1.90766e-06	45	TNFRSF21	O75509	27242	ENSG00000146072	TNF-R21	TNFR Signaling and _x000D_ Apoptotic Process	1.2817	TNF-R21
16	TNFRSF1A	1.13405e-09	0.0625834	0.219	0.153	3.12738e-05	1	TNF-R1	P19438	7132	ENSG00000067182	TNF-R1A	TNFR Signaling and _x000D_ Apoptotic Process	1.04433	TNF-R1A
17	SCARB2	1.56763e-08	0.0349575	0.226	0.162	0.000432307	21	SCARB2	Q14108	950	ENSG00000138760	SCARB2	Other proteins	1.02453	SCARB2
18	LTBR	1.63716e-08	0.0446404	0.181	0.125	0.00045148	3	LTBR	P36941	4055	ENSG00000111321	TNF-R3	TNFR Signaling and _x000D_ Apoptotic Process	1.03143	TNF-R3

## Sheet: Fig_6C
	apoptosis	Gene	pval	n	New_proteins_46	Uniprot.ID	EntrezID	ensemble_gene_ID	Name_2	color	star	variable
1	0.247573	TNF-R10B	0	7	TRAIL-R2	O14763	8795	ENSG00000120889	TNF-R10B	TNFR Signaling and_x000D_ Apoptotic Processes	*
2	0.209797	KIM-1	0	12	KIM1	Q96D42	26762	ENSG00000113249	KIM-1	TNFR Signaling and_x000D_ Apoptotic Processes	*
3	0.207227	TNF-R21	0	45	TNFRSF21	O75509	27242	ENSG00000146072	TNF-R21	TNFR Signaling and_x000D_ Apoptotic Processes	*
4	0.189063	TNF-R6	3.73035e-14	44	FAS	P25445	355	ENSG00000026103	TNF-R6	TNFR Signaling and_x000D_ Apoptotic Processes	*
5	0.152023	TNF-R1A	1.2987e-09	1	TNF-R1	P19438	7132	ENSG00000067182	TNF-R1A	TNFR Signaling and_x000D_ Apoptotic Processes	*
6	0.14391	TNF-R12A	9.45413e-09	42	TNFRSF12A	Q9NP84	51330	ENSG00000006327	TNF-R12A	TNFR Signaling and_x000D_ Apoptotic Processes	*
7	0.142347	TNF-R10A	1.36856e-08	6	TNFRSF10A	O00220	8797	ENSG00000104689	TNF-R10A	TNFR Signaling and_x000D_ Apoptotic Processes	*
8	0.137163	FSTL3	4.53902e-08	32	FSTL3	O95633	10272	ENSG00000070404	FSTL3	Other_x000D_ proteins	*
9	0.136042	TNF-R19	5.84901e-08	43	TNFRSF19	Q9NS68	55504	ENSG00000127863	TNF-R19	TNFR Signaling and_x000D_ Apoptotic Processes	*
10	0.118818	TGFR-2	2.22911e-06	22	TGFR-2	P37173	7048	ENSG00000163513	TGFR-2	TNFR Signaling and_x000D_ Apoptotic Processes	*
11	0.113985	IL-1RT1	5.68691e-06	19	IL-1RT1	P14778	3554	ENSG00000115594	IL-1RT1	TNFR Signaling and_x000D_ Apoptotic Processes	*
12	0.0992742	CD99L2	7.84924e-05	36	CD99L2	Q8TCZ2	83692	ENSG00000102181	CD99L2	Other_x000D_ proteins	*
13	0.0941076	TNF-R27	0.000182201	10	EDA2R	Q9HAV5	60401	ENSG00000131080	TNF-R27	TNFR Signaling and_x000D_ Apoptotic Processes	*
14	0.0930522	EPHA2	0.000215313	16	EPHA2	P29317	1969	ENSG00000142627	EPHA2	TNFR Signaling and_x000D_ Apoptotic Processes	*
15	0.0900911	SCARB2	0.000340847	21	SCARB2	Q14108	950	ENSG00000138760	SCARB2	Other_x000D_ proteins	*
16	0.0796353	WFDC2	0.00155108	35	WFDC2	Q14508	10406	ENSG00000101443	WFDC2	Other_x000D_ proteins	*
17	0.0617276	TNF-R3	0.0142188	3	LTBR	P36941	4055	ENSG00000111321	TNF-R3	TNFR Signaling and_x000D_ Apoptotic Processes	*
18	0.0446053	HSPG2	0.0765911	30	PLC	P98160	3339	ENSG00000142798	HSPG2	Other_x000D_ proteins
19	0.0438532	CRELD2	0.0816956	23	CRELD2	Q6UXH1	79174	ENSG00000184164	CRELD2	Other_x000D_ proteins
20	0.0425733	EPHb4	0.0910138	17	EPHB4	P54760	2050	ENSG00000196411	EPHb4	Other_x000D_ proteins
21	0.041545	IL18BP	0.099103	33	IL-18BP	O95998	10068	ENSG00000137496	IL18BP	Other_x000D_ proteins
22	0.0293491	COLEC12	0.24409	15	COLEC12	Q5KU26	81035	ENSG00000158270	COLEC12	Other_x000D_ proteins
23	0.0292864	LAYN	0.2451	20	LAYN	Q6UX15	143903	ENSG00000204381	LAYN	Other_x000D_ proteins
24	0.0289229	PGF	0.251009	29	PGF	P49763	5228	ENSG00000119630	PGF	Other_x000D_ proteins
25	0.0272606	DSC2	0.279297	37	DSC2	Q02487	1824	ENSG00000134755	DSC2	Other_x000D_ proteins
26	0.0196652	PVR4	0.435162	39	PVRL4	Q96NY8	81607	ENSG00000143217	PVR4	Other_x000D_ proteins
27	0.0162623	PILRA	0.518713	13	PILRA	Q9UKJ1	29992	ENSG00000085514	PILRA	Other_x000D_ proteins
28	0.014665	CTSZ	0.560607	24	CTSZ	Q9UBR2	1522	ENSG00000101160	CTSZ	Other_x000D_ proteins
29	0.0105333	TNF-R7	0.675968	5	CD27	P26842	939	ENSG00000139193	TNF-R7	TNFR Signaling and_x000D_ Apoptotic Processes
30	0.00223005	TNF-R14	0.929489	9	TNFRSF14	Q92956	8764	ENSG00000273936	TNF-R14	TNFR Signaling and_x000D_ Apoptotic Processes
31	0.000450158	TNF-R6B	0.985749	4	TNFRSF6B	O95407	8771	ENSG00000243509	TNF-R6B	TNFR Signaling and_x000D_ Apoptotic Processes
32	-0.0101675	TNF-R19L	0.686612	41	RELT	Q969Z4	84957	ENSG00000054967	TNF-R19L	TNFR Signaling and_x000D_ Apoptotic Processes
33	-0.0102311	CDH3	0.684757	26	CDH3	P22223	1001	ENSG00000062038	CDH3	Other_x000D_ proteins
34	-0.011248	FOLR1	0.655357	18	FR-alpha	P15328	2348	ENSG00000110195	FOLR1	Other_x000D_ proteins
35	-0.0139115	TNF-R1B	0.580924	2	TNF-R2	P20333	7133	ENSG00000028137	TNF-R1B	TNFR Signaling and_x000D_ Apoptotic Processes
36	-0.0176719	TNF-R11A	0.483131	8	TNFRSF11A	Q9Y6Q6	8792	ENSG00000141655	TNF-R11A	TNFR Signaling and_x000D_ Apoptotic Processes
37	-0.0216011	CD300LG	0.391318	11	CD300LG	Q6UXG3	146894	ENSG00000161649	CD300LG	Other_x000D_ proteins
38	-0.0224299	DLL1	0.373397	27	DLL1	O00548	28514	ENSG00000275555	DLL1	Other_x000D_ proteins
39	-0.0225221	EFNA4	0.371435	28	EFNA4	P52798	1945	ENSG00000243364	EFNA4	Other_x000D_ proteins
40	-0.038073	AMBP	0.130716	31	AMBP	P02760	259	ENSG00000106927	AMBP	Other_x000D_ proteins
41	-0.0459979	ESAM	0.0678262	38	ESAM	Q96AP7	90952	ENSG00000149564	ESAM	Other_x000D_ proteins
42	NA	TNF-R4	NA	46	TNFRSF4	P43489	7293	ENSG00000186827	TNF-R4	TNFR Signaling and_x000D_ Apoptotic Processes	NA
43	NA	TFF3	NA	40	TFF3	Q07654	7033	ENSG00000160180	TFF3	Other_x000D_ proteins	NA
44	NA	VSIG4	NA	14	VSIG4	Q9Y279	11326	ENSG00000155659	VSIG4	Other_x000D_ proteins	NA

## Sheet: Fig_6D
	apoptosis	Gene	pval	n	New_proteins_46	Uniprot.ID	EntrezID	ensemble_gene_ID	Name_2	color	star	variable
1	0.933853	TNF-R10B	0	7	TRAIL-R2	O14763	8795	ENSG00000120889	TNF-R10B	TNFR Signaling and_x000D_ Apoptotic Processes	*
2	0.923677	CD99L2	0	36	CD99L2	Q8TCZ2	83692	ENSG00000102181	CD99L2	Other_x000D_ proteins	*
3	0.903975	SCARB2	0	21	SCARB2	Q14108	950	ENSG00000138760	SCARB2	Other_x000D_ proteins	*
4	0.89422	KIM-1	0	12	KIM1	Q96D42	26762	ENSG00000113249	KIM-1	TNFR Signaling and_x000D_ Apoptotic Processes	*
5	0.893427	TNF-R1A	0	1	TNF-R1	P19438	7132	ENSG00000067182	TNF-R1A	TNFR Signaling and_x000D_ Apoptotic Processes	*
6	0.888149	IL-1RT1	0	19	IL-1RT1	P14778	3554	ENSG00000115594	IL-1RT1	TNFR Signaling and_x000D_ Apoptotic Processes	*
7	0.883052	TNF-R21	0	45	TNFRSF21	O75509	27242	ENSG00000146072	TNF-R21	TNFR Signaling and_x000D_ Apoptotic Processes	*
8	0.88087	TNF-R10A	0	6	TNFRSF10A	O00220	8797	ENSG00000104689	TNF-R10A	TNFR Signaling and_x000D_ Apoptotic Processes	*
9	0.873958	TNF-R19	0	43	TNFRSF19	Q9NS68	55504	ENSG00000127863	TNF-R19	TNFR Signaling and_x000D_ Apoptotic Processes	*
10	0.863353	TNF-R3	0	3	LTBR	P36941	4055	ENSG00000111321	TNF-R3	TNFR Signaling and_x000D_ Apoptotic Processes	*
11	0.85951	WFDC2	0	35	WFDC2	Q14508	10406	ENSG00000101443	WFDC2	Other_x000D_ proteins	*
12	0.849827	TGFR-2	0	22	TGFR-2	P37173	7048	ENSG00000163513	TGFR-2	TNFR Signaling and_x000D_ Apoptotic Processes	*
13	0.841649	TNF-R6	0	44	FAS	P25445	355	ENSG00000026103	TNF-R6	TNFR Signaling and_x000D_ Apoptotic Processes	*
14	0.797631	CTSZ	0	24	CTSZ	Q9UBR2	1522	ENSG00000101160	CTSZ	Other_x000D_ proteins	*
15	0.797512	TNF-R27	0	10	EDA2R	Q9HAV5	60401	ENSG00000131080	TNF-R27	TNFR Signaling and_x000D_ Apoptotic Processes	*
16	0.794629	EPHA2	0	16	EPHA2	P29317	1969	ENSG00000142627	EPHA2	TNFR Signaling and_x000D_ Apoptotic Processes	*
17	0.783247	EPHb4	0	17	EPHB4	P54760	2050	ENSG00000196411	EPHb4	Other_x000D_ proteins	*
18	0.750318	TNF-R12A	0	42	TNFRSF12A	Q9NP84	51330	ENSG00000006327	TNF-R12A	TNFR Signaling and_x000D_ Apoptotic Processes	*
19	0.747486	DSC2	0	37	DSC2	Q02487	1824	ENSG00000134755	DSC2	Other_x000D_ proteins	*
20	0.64299	FSTL3	0	32	FSTL3	O95633	10272	ENSG00000070404	FSTL3	Other_x000D_ proteins	*
21	0.642478	HSPG2	0	30	PLC	P98160	3339	ENSG00000142798	HSPG2	Other_x000D_ proteins	*
22	0.625486	IL18BP	0	33	IL-18BP	O95998	10068	ENSG00000137496	IL18BP	Other_x000D_ proteins	*
23	0.622286	CRELD2	0	23	CRELD2	Q6UXH1	79174	ENSG00000184164	CRELD2	Other_x000D_ proteins	*
24	0.618027	LAYN	0	20	LAYN	Q6UX15	143903	ENSG00000204381	LAYN	Other_x000D_ proteins	*
25	0.610138	COLEC12	0	15	COLEC12	Q5KU26	81035	ENSG00000158270	COLEC12	Other_x000D_ proteins	*
26	0.598717	TNF-R6B	0	4	TNFRSF6B	O95407	8771	ENSG00000243509	TNF-R6B	TNFR Signaling and_x000D_ Apoptotic Processes	*
27	0.549827	TNF-R14	0	9	TNFRSF14	Q92956	8764	ENSG00000273936	TNF-R14	TNFR Signaling and_x000D_ Apoptotic Processes	*
28	0.48017	PILRA	0	13	PILRA	Q9UKJ1	29992	ENSG00000085514	PILRA	Other_x000D_ proteins	*
29	0.412159	PGF	0	29	PGF	P49763	5228	ENSG00000119630	PGF	Other_x000D_ proteins	*
30	0.370539	DLL1	0	27	DLL1	O00548	28514	ENSG00000275555	DLL1	Other_x000D_ proteins	*
31	0.364602	FOLR1	0	18	FR-alpha	P15328	2348	ENSG00000110195	FOLR1	Other_x000D_ proteins	*
32	0.292246	TNF-R19L	0	41	RELT	Q969Z4	84957	ENSG00000054967	TNF-R19L	TNFR Signaling and_x000D_ Apoptotic Processes	*
33	0.207113	EFNA4	0	28	EFNA4	P52798	1945	ENSG00000243364	EFNA4	Other_x000D_ proteins	*
34	0.196778	AMBP	3.10862e-15	31	AMBP	P02760	259	ENSG00000106927	AMBP	Other_x000D_ proteins	*
35	0.182455	TNF-R11A	2.85327e-13	8	TNFRSF11A	Q9Y6Q6	8792	ENSG00000141655	TNF-R11A	TNFR Signaling and_x000D_ Apoptotic Processes	*
36	0.157583	CDH3	3.12919e-10	26	CDH3	P22223	1001	ENSG00000062038	CDH3	Other_x000D_ proteins	*
37	0.155834	TNF-R4	4.92371e-10	46	TNFRSF4	P43489	7293	ENSG00000186827	TNF-R4	TNFR Signaling and_x000D_ Apoptotic Processes	*
38	0.128148	TNF-R7	3.29108e-07	5	CD27	P26842	939	ENSG00000139193	TNF-R7	TNFR Signaling and_x000D_ Apoptotic Processes	*
39	0.123387	TFF3	8.88761e-07	40	TFF3	Q07654	7033	ENSG00000160180	TFF3	Other_x000D_ proteins	*
40	0.1204	PVR4	1.62729e-06	39	PVRL4	Q96NY8	81607	ENSG00000143217	PVR4	Other_x000D_ proteins	*
41	0.0526194	ESAM	0.0366733	38	ESAM	Q96AP7	90952	ENSG00000149564	ESAM	Other_x000D_ proteins	*
42	-0.0184772	VSIG4	0.463415	14	VSIG4	Q9Y279	11326	ENSG00000155659	VSIG4	Other_x000D_ proteins
43	-0.0215407	TNF-R1B	0.392643	2	TNF-R2	P20333	7133	ENSG00000028137	TNF-R1B	TNFR Signaling and_x000D_ Apoptotic Processes
44	-0.0809015	CD300LG	0.00130245	11	CD300LG	Q6UXG3	146894	ENSG00000161649	CD300LG	Other_x000D_ proteins	*

## Sheet: SFig_S1A
	X	gene	estimate_exp	std.error_exp	p.value_exp	conf.low_exp	conf.high_exp	estimate_sd__.Intercept.	label
1	1	MIR1302-2HG	-0.00295453	0.00650446	0.649725	-0.0157129	0.00980384	0.125397
2	2	AL627309.1	0.106023	0.00999959	2.05373260122619e-25	0.0864087	0.125637	0.132427
3	3	AL627309.3	-0.00437724	0.00658232	0.506149	-0.0172883	0.00853386	0.125589
4	4	AL627309.2	-0.0153651	0.00649992	0.0182058	-0.0281146	-0.00261563	0.124996
5	5	AL627309.5	0.015199	0.0103487	0.14212	-0.00509982	0.0354978	0.127614
6	6	AP006222.2	-0.0174301	0.00649526	0.00736226	-0.0301704	-0.00468974	0.125173
7	7	AC114498.1	-0.0286656	0.00649214	1.07716769199866e-05	-0.0413998	-0.0159314	0.125803
8	8	AL669831.2	0.0111047	0.00656099	0.0907439	-0.00176458	0.0239739	0.12525
9	9	LINC01409	0.162965	0.0132086	1.88631424097398e-33	0.137057	0.188873	0.147177
10	10	FAM87B	-0.0303052	0.00651978	3.62940453840739e-06	-0.0430936	-0.0175168	0.127093
11	11	LINC01128	0.0987626	0.0109659	6.00436018839025e-19	0.0772533	0.120272	0.121228
12	12	LINC00115	0.156435	0.00825141	2.39071906360636e-72	0.14025	0.17262	0.100741
13	13	FAM41C	-0.0186622	0.00652772	0.00430722	-0.0314662	-0.00585821	0.12524
14	14	AL645608.6	-0.0236353	0.00710962	0.000906405	-0.0375806	-0.00969	0.119464
15	15	AL645608.4	-0.0203242	0.00646234	0.00169201	-0.0329999	-0.0076484	0.124433
16	16	LINC02593	-0.00708044	0.00800228	0.3764	-0.0227768	0.00861597	0.122972
17	17	SAMD11	-0.0327854	0.00757968	1.61859569485857e-05	-0.0476528	-0.017918	0.11469
18	18	NOC2L	0.0551375	0.0114838	1.72639803334984e-06	0.0326122	0.0776627	0.132376
19	19	KLHL17	0.0878727	0.00738158	2.41105961673037e-31	0.0733939	0.102352	0.116223
20	20	PLEKHN1	0.0659035	0.00727523	3.8198937254085e-19	0.0516333	0.0801737	0.130933
21	21	PERM1	-0.0334177	0.00689605	1.38467600870272e-06	-0.0469441	-0.0198913	0.119294
22	22	AL645608.7	0.0476169	0.00702379	1.70342909467238e-11	0.0338399	0.0613939	0.131535
23	23	HES4	0.0273425	0.00733237	0.000199049	0.0129602	0.0417247	0.132936
24	24	ISG15	0.00804131	0.00670492	0.230587	-0.00511025	0.0211929	0.12518
25	25	AGRN	0.153322	0.00954903	7.83323992877604e-54	0.134592	0.172052	0.133546
26	26	AL645608.5	-0.0127483	0.00695307	0.0669201	-0.0263866	0.000889951	0.122187
27	27	RNF223	-0.0228648	0.00644584	0.000400824	-0.0355082	-0.0102214	0.124662
28	28	C1orf159	0.188721	0.011446	1.85633114225365e-56	0.16627	0.211172	0.126843
29	29	AL390719.3	0.0352966	0.00760424	3.74372636261812e-06	0.020381	0.0502121	0.124102
30	30	LINC01342	0.000275025	0.00873209	0.974878	-0.0168528	0.0174028	0.125443
31	31	AL390719.2	-0.0153968	0.00808803	0.057138	-0.0312613	0.000467668	0.121346
32	32	TTLL10-AS1	-0.0250629	0.00644333	0.000104555	-0.0377014	-0.0124245	0.125852
33	33	TTLL10	-0.0126288	0.00770356	0.101343	-0.0277391	0.00248162	0.120804
34	34	TNFRSF18	0.0021084	0.00663823	0.75082	-0.0109124	0.0151291	0.125543
35	35	TNFRSF4	0.0284488	0.00657528	1.60991220947333e-05	0.0155515	0.041346	0.126654	TNFRSF4
36	36	SDF4	0.0647103	0.0104235	6.84745636922802e-10	0.044265	0.0851557	0.127082
37	37	B3GALT6	-0.0311224	0.00679356	4.98946773741929e-06	-0.0444479	-0.017797	0.125618
38	38	C1QTNF12	-0.0661884	0.00688086	2.53307721734131e-21	-0.079685	-0.0526917	0.13576
39	39	AL162741.1	0.0484347	0.00687687	2.80211472940265e-12	0.0349458	0.0619235	0.118042
40	40	UBE2J2	0.267649	0.0127237	9.95974091646409e-87	0.242692	0.292606	0.113436
41	41	LINC01786	-0.00113338	0.0077807	0.884204	-0.016395	0.0141283	0.125581
42	42	SCNN1D	-0.0157596	0.00691445	0.0227872	-0.0293222	-0.00219709	0.126618
43	43	ACAP3	0.0203502	0.00952268	0.0327495	0.00167176	0.0390287	0.125189
44	44	PUSL1	-0.0162606	0.00695825	0.0195707	-0.0299091	-0.00261215	0.125945
45	45	INTS11	0.217951	0.0122326	8.30592421661438e-65	0.193957	0.241945	0.124268
46	46	CPTP	-0.0467798	0.00720355	1.11899431871126e-10	-0.0609094	-0.0326502	0.117074
47	47	TAS1R3	-0.0253933	0.00651129	0.000100301	-0.0381651	-0.0126216	0.123958
48	48	DVL1	0.00454111	0.00946659	0.631508	-0.0140273	0.0231096	0.126139
49	49	MXRA8	0.0834798	0.00800914	1.21150554472944e-24	0.0677701	0.0991896	0.116533
50	50	AURKAIP1	-0.0439543	0.0081235	7.2474794692976e-08	-0.0598884	-0.0280203	0.123914
51	51	CCNL2	0.395837	0.0136375	1.02307831865379e-148	0.369087	0.422586	0.115203
52	52	MRPL20-AS1	0.00176217	0.00718432	0.806271	-0.0123297	0.0158541	0.125309
53	53	MRPL20	0.0323587	0.0111725	0.00382818	0.0104442	0.0542732	0.127911
54	54	AL391244.2	0.0318912	0.00665245	1.7907697651251e-06	0.0188426	0.0449399	0.124259
55	55	ANKRD65	0.00373027	0.00658238	0.570995	-0.00918093	0.0166415	0.125631
56	56	AL391244.1	-0.0132681	0.00645623	0.0400373	-0.0259318	-0.000604277	0.125105
57	57	LINC01770	0.00142424	0.00659744	0.829112	-0.0115165	0.014365	0.125494
58	58	VWA1	-0.0357742	0.00730433	1.06989100477171e-06	-0.0501014	-0.0214469	0.121184
59	59	ATAD3C	0.0321403	0.00821453	9.51980783512837e-05	0.0160277	0.0482528	0.12557
60	60	ATAD3B	0.110612	0.0111837	2.03511721041881e-22	0.088675	0.132548	0.131314
61	61	ATAD3A	0.0730916	0.00996856	3.6078334286684e-13	0.0535385	0.0926446	0.11856
62	62	TMEM240	-0.0162103	0.00677821	0.0168953	-0.0295057	-0.00291502	0.123959
63	63	SSU72	0.168893	0.0144924	3.69569400599464e-30	0.140466	0.19732	0.133269
64	64	AL645728.1	-0.0411525	0.0065405	4.05854780029458e-10	-0.0539816	-0.0283235	0.127001
65	65	FNDC10	-0.0345228	0.0067437	3.44624868357714e-07	-0.0477504	-0.0212951	0.123039
66	66	AL691432.4	-0.0136899	0.0064729	0.0345915	-0.0263864	-0.000993423	0.12542
67	67	AL691432.2	0.0271527	0.00770262	0.000435446	0.0120442	0.0422612	0.124805
68	68	MIB2	-0.0432581	0.00741279	6.49816889113629e-09	-0.0577982	-0.0287181	0.12849
69	69	MMP23B	0.0158833	0.00653725	0.0152247	0.00306062	0.028706	0.125142
70	70	CDK11B	-0.0160858	0.0107479	0.134684	-0.0371675	0.00499583	0.122696
71	71	FO704657.1	-0.0186963	0.00689457	0.0067662	-0.0322198	-0.00517273	0.125209
72	72	SLC35E2B	0.109264	0.013577	1.64921974619745e-15	0.082633	0.135895	0.124258
73	73	CDK11A	-0.0026443	0.0118875	0.823998	-0.0259617	0.0206731	0.125252
74	74	SLC35E2A	0.142249	0.0141054	3.21946249944756e-23	0.114581	0.169916	0.132819
75	75	NADK	0.0865934	0.011311	3.33560387807721e-14	0.0644072	0.10878	0.120841
76	76	GNB1	0.530595	0.0130744	5.12585687126047e-247	0.50495	0.55624	0.0854928
77	77	AL109917.1	-0.0252166	0.00654959	0.000122807	-0.0380635	-0.0123698	0.123462
78	78	CALML6	0.0443664	0.0066565	3.65009365671899e-11	0.0313098	0.057423	0.122773
79	79	TMEM52	-0.0333593	0.00646863	2.82787320861306e-07	-0.0460474	-0.0206712	0.12651
80	80	CFAP74	0.0071518	0.00664163	0.281729	-0.00587562	0.0201792	0.125156
81	81	AL391845.1	-0.0143527	0.00655257	0.028643	-0.0272054	-0.00149994	0.124738
82	82	PRKCZ	-0.0675024	0.0102651	6.5611743818697e-11	-0.0876371	-0.0473677	0.127618
83	83	AL590822.2	0.0110414	0.00670382	0.0997535	-0.00210805	0.0241908	0.125674
84	84	PRKCZ-AS1	0.0170749	0.0065723	0.00946452	0.00418347	0.0299663	0.123882
85	85	FAAP20	0.0418693	0.00934702	8.0250353107294e-06	0.0235354	0.0602033	0.125912
86	86	AL590822.1	0.00535876	0.00847758	0.527407	-0.0112698	0.0219873	0.12441
87	87	SKI	0.243265	0.0106637	9.91168871232832e-100	0.222348	0.264181	0.114721
88	88	AL590822.3	0.000480135	0.00702061	0.945484	-0.0132907	0.0142509	0.125406
89	89	MORN1	0.0767643	0.0119114	1.53765517424839e-10	0.0534004	0.100128	0.126732
90	90	RER1	0.111342	0.0104177	8.69745005357145e-26	0.0909077	0.131776	0.113308
91	91	PEX10	0.097378	0.00868592	4.0921033972903e-28	0.0803408	0.114415	0.117969
92	92	PLCH2	-0.0800866	0.00699213	3.13890116744625e-29	-0.0938015	-0.0663717	0.124951
93	93	AL139246.1	0.0120235	0.00669896	0.0728734	-0.00111637	0.0251634	0.126486
94	94	PANK4	-0.0275419	0.00841498	0.0010874	-0.0440477	-0.0110361	0.122598
95	95	AL139246.5	-0.0422992	0.00677286	5.43116807196848e-10	-0.055584	-0.0290144	0.123486
96	96	TNFRSF14-AS1	-0.0540664	0.00755553	1.27017811117715e-12	-0.0688864	-0.0392465	0.118797
97	97	TNFRSF14	-0.0559327	0.00981962	1.4610460067322e-08	-0.0751937	-0.0366718	0.127295	TNFRSF14
98	98	AL139246.3	-0.0083247	0.0065411	0.203322	-0.0211549	0.00450553	0.12492
99	99	PRXL2B	-0.0177267	0.00743921	0.0172968	-0.0323185	-0.00313482	0.124922
100	100	MMEL1	0.0708212	0.00639883	1.81922569669092e-27	0.0582701	0.0833724	0.12023
101	101	AL831784.1	-0.0071894	0.00655747	0.273086	-0.0200518	0.00567294	0.125251
102	102	TTC34	0.00366892	0.00747642	0.623684	-0.0109959	0.0183338	0.125519
103	103	AC242022.2	-0.022798	0.00669927	0.000683151	-0.0359385	-0.00965753	0.125501
104	104	AC242022.1	0.057673	0.00653114	2.7336183054902e-18	0.0448623	0.0704837	0.122253
105	105	PRDM16-DT	-0.0623542	0.0068913	4.1769676734677e-19	-0.0758713	-0.0488371	0.118289
106	106	PRDM16	-0.0625101	0.00704788	1.95415990099699e-18	-0.0763343	-0.0486858	0.117357
107	107	AL590438.1	-0.00392866	0.00654984	0.54872	-0.016776	0.00891872	0.125355
108	108	AL354743.2	-0.0187301	0.00647717	0.0038845	-0.0314349	-0.00602522	0.125775
109	109	AL354743.1	-0.0323888	0.00642097	5.08491768582984e-07	-0.0449834	-0.0197941	0.124462
110	110	ARHGEF16	-0.106758	0.00798771	1.13951559498822e-38	-0.122425	-0.0910899	0.106866
111	111	AL512413.1	-0.0495285	0.00655788	7.21049385271195e-14	-0.0623916	-0.0366654	0.132319
112	112	MEGF6	0.113163	0.00783555	1.73374660108765e-44	0.0977938	0.128532	0.123596
113	113	AL513320.1	0.0293593	0.00988712	0.00302849	0.00996601	0.0487527	0.128268
114	114	TPRG1L	-0.0185408	0.00820439	0.0239661	-0.0346335	-0.00244811	0.126917
115	115	WRAP73	0.0303186	0.00879871	0.000584385	0.0130601	0.0475771	0.128036
116	116	TP73	0.0503944	0.00654845	2.47445390000371e-14	0.0375498	0.0632391	0.124335
117	117	AL136528.1	0.0331176	0.00662737	6.47315969008737e-07	0.0201181	0.046117	0.126899
118	118	CCDC27	-0.0215297	0.00646475	0.000887639	-0.0342102	-0.00884923	0.124564
119	119	SMIM1	0.0214575	0.00675117	0.00151006	0.00821524	0.0346997	0.121112
120	120	LRRC47	0.0697493	0.0127345	5.02368504927484e-08	0.044771	0.0947277	0.121613
121	121	AL365330.1	-0.0184423	0.00659353	0.00522048	-0.0313754	-0.00550925	0.125837
122	122	CEP104	-0.0252392	0.0140454	0.0725328	-0.052789	0.00231058	0.124733
123	123	DFFB	-0.038423	0.0113394	0.000720236	-0.0606649	-0.0161811	0.120235
124	124	C1orf174	0.0821213	0.0119424	8.83091177546993e-12	0.0586966	0.105546	0.121462
125	125	LINC01134	-0.0599504	0.00771296	1.37982818012527e-14	-0.0750792	-0.0448216	0.11974
126	126	LINC02780	0.0499099	0.0065503	4.38071616113372e-14	0.0370617	0.0627582	0.123802
127	127	LINC01646	-0.0283359	0.00648701	1.33561652979352e-05	-0.04106	-0.0156117	0.123223
128	128	AJAP1	0.185412	0.0121111	2.01550828140498e-49	0.161656	0.209167	0.132257
129	129	AL139823.1	-0.00457698	0.00649848	0.481341	-0.0173236	0.00816966	0.125361
130	130	Z98259.3	-0.0113244	0.00715194	0.113531	-0.0253528	0.00270396	0.123858
131	131	AL365255.1	-0.0265693	0.00658007	5.65500658078065e-05	-0.039476	-0.0136626	0.125854
132	132	NPHP4	0.290411	0.0151621	1.18692953019524e-73	0.260671	0.320151	0.105169
133	133	KCNAB2	-0.0935094	0.00775056	4.03604830648362e-32	-0.108712	-0.0783069	0.124977
134	134	CHD5	-0.0477011	0.00725919	6.76923677703984e-11	-0.0619398	-0.0334624	0.112062
135	135	RPL22	0.171238	0.0132176	1.52956244822702e-36	0.145312	0.197164	0.131465
136	136	RNF207	0.395353	0.0119709	5.38345932267572e-181	0.371872	0.418834	0.0524824
137	137	ICMT	-0.0559844	0.0081413	8.82041938687351e-12	-0.0719534	-0.0400154	0.122194
138	138	LINC00337	-0.00854052	0.00715598	0.232862	-0.0225768	0.00549579	0.124368
139	139	GPR153	-0.0149606	0.00756344	0.0481022	-0.0297961	-0.000125053	0.125312
140	140	ACOT7	-0.0395987	0.00981481	5.73283489738232e-05	-0.0588502	-0.0203472	0.123533
141	141	AL031848.2	-0.00636115	0.00661057	0.336063	-0.0193276	0.00660535	0.125704
142	142	HES2	-0.040648	0.00703244	8.99007261842231e-09	-0.054442	-0.0268541	0.123358
143	143	ESPN	-0.0802609	0.00775265	2.40923464934051e-24	-0.0954675	-0.0650543	0.125907
144	144	AL031848.1	-0.0208877	0.00658803	0.00155094	-0.03381	-0.00796543	0.125791
145	145	TNFRSF25	0.0144814	0.00678827	0.0330545	0.00116641	0.0277964	0.128592
146	146	PLEKHG5	0.0160689	0.00809344	0.0472705	0.00019386	0.031944	0.128297
147	147	NOL9	-0.0243899	0.011677	0.036894	-0.0472941	-0.00148578	0.120239
148	148	TAS1R1	-0.0276004	0.00687399	6.22007895915478e-05	-0.0410836	-0.0141173	0.124616
149	149	ZBTB48	-0.0135492	0.0101939	0.183992	-0.0335442	0.00644586	0.126418
150	150	KLHL21	-0.0118962	0.00981096	0.225488	-0.0311402	0.00734779	0.123982
151	151	PHF13	0.022418	0.00751694	0.0029047	0.00767373	0.0371623	0.127744
152	152	THAP3	-0.0119774	0.00942686	0.204073	-0.030468	0.00651315	0.124646
153	153	DNAJC11	-0.0821267	0.0141758	8.32408868640526e-09	-0.109932	-0.054321	0.117811
154	154	LINC01672	0.0308548	0.00669587	4.39415968630119e-06	0.017721	0.0439886	0.125483
155	155	CAMTA1-DT	-0.0401087	0.00684661	5.68979200720523e-09	-0.0535382	-0.0266793	0.120131
156	156	CAMTA1	0.67465	0.0187417	1.8766637115644e-207	0.637889	0.711411	0.112744
157	157	AL512330.1	-0.0146971	0.00653804	0.0247183	-0.0275214	-0.00187292	0.125848
158	158	AL359881.3	0.0476207	0.00672099	2.08485663581563e-12	0.0344377	0.0608038	0.110407
159	159	AL359881.2	0.0371904	0.0068039	5.34725482609521e-08	0.0238447	0.0505361	0.128348
160	160	AL359881.1	-0.0212589	0.00670569	0.00155238	-0.034412	-0.00810586	0.124931
161	161	VAMP3	0.109545	0.0114717	4.8112901374897e-21	0.0870434	0.132046	0.124897
162	162	PER3	0.0291521	0.0100265	0.0036942	0.00948543	0.0488187	0.127254
163	163	Z98884.1	-0.0269621	0.00693177	0.000104579	-0.0405586	-0.0133656	0.118441
164	164	UTS2	-0.00725963	0.00654591	0.267587	-0.0200993	0.00558006	0.125392
165	165	TNFRSF9	0.0594414	0.00727331	6.16022608310304e-16	0.0451749	0.0737078	0.122179
166	166	PARK7	-0.0173555	0.0106889	0.104641	-0.0383214	0.00361046	0.122907
167	167	AL034417.4	0.0206161	0.00680725	0.00249736	0.00726385	0.0339684	0.122066
168	168	AL034417.3	-0.0663812	0.00754456	3.56821674634554e-18	-0.0811796	-0.0515828	0.117752
169	169	ERRFI1	-0.00118394	0.0111121	0.915163	-0.02298	0.0206121	0.125576
170	170	AL034417.2	-0.0344537	0.00722316	2.01432817064917e-06	-0.0486218	-0.0202856	0.121108
171	171	LINC01714	-0.0711299	0.00653448	1.18301442273519e-26	-0.0839471	-0.0583126	0.114704
172	172	SLC45A1	-0.00386927	0.00673027	0.565438	-0.0170706	0.00933202	0.125412
173	173	RERE	0.600142	0.0221781	1.15037917853057e-132	0.55664	0.643644	0.155781
174	174	RERE-AS1	-0.0273442	0.00672647	5.03776576320236e-05	-0.0405381	-0.0141504	0.122617
175	175	ENO1	0.474946	0.0101728	6.57024950433892e-287	0.45499	0.494902	0.036277
176	176	ENO1-AS1	-0.0585763	0.00669855	5.64745085327879e-18	-0.0717153	-0.0454372	0.127754
177	177	CA6	0.0289797	0.00695355	3.24581760668908e-05	0.0153405	0.0426189	0.124983
178	178	SLC2A7	0.0846567	0.00674711	1.73873302869609e-34	0.0714224	0.097891	0.102157
179	179	SLC2A5	-0.0688007	0.00734037	2.36826525771316e-20	-0.0831987	-0.0544028	0.126503
180	180	GPR157	0.0125564	0.00973113	0.197123	-0.00653091	0.0316438	0.125753
181	181	MIR34AHG	0.338609	0.00919167	9.42370907246381e-215	0.320579	0.356638	0.0874533
182	182	LNCTAM34A	0.112319	0.00797163	1.50872013563518e-42	0.0966825	0.127955	0.105175
183	183	H6PD	0.467805	0.0115142	1.24134725700829e-235	0.445217	0.490393	0.0379092
184	184	SPSB1	0.0750684	0.0118458	3.04943723435211e-10	0.0518332	0.0983036	0.115629
185	185	BX323043.1	-0.0496905	0.00688732	8.37582712461304e-13	-0.0631998	-0.0361812	0.128123
186	186	LINC02606	-0.0728603	0.00701197	1.66765969798769e-24	-0.0866141	-0.0591065	0.125126
187	187	AL928921.1	-0.054031	0.00656187	3.76732042823224e-16	-0.0669019	-0.04116	0.127591
188	188	SLC25A33	-0.035756	0.00905128	8.14776279822361e-05	-0.0535098	-0.0180021	0.121499
189	189	TMEM201	-0.00782106	0.00708155	0.269577	-0.0217114	0.00606924	0.124224
190	190	PIK3CD	0.128396	0.0107408	1.39545389589028e-31	0.107328	0.149464	0.122884
191	191	PIK3CD-AS2	0.000625205	0.00672044	0.925891	-0.0125568	0.0138072	0.125384
192	192	CLSTN1	0.158246	0.0145506	1.30235263537904e-26	0.129706	0.186787	0.143596
193	193	CTNNBIP1	-0.0141233	0.0119321	0.236734	-0.0375278	0.00928115	0.124886
194	194	AL357140.4	-0.0319431	0.00658301	1.34149693973484e-06	-0.0448555	-0.0190306	0.12305
195	195	LZIC	0.0817913	0.0111736	3.93996382144853e-13	0.0598746	0.103708	0.136396
196	196	AL357140.2	-0.0154381	0.00649625	0.0175988	-0.0281804	-0.00269588	0.125601
197	197	NMNAT1	0.0266386	0.0128246	0.0379493	0.00148356	0.0517937	0.128483
198	198	RBP7	0.00217019	0.0072754	0.76552	-0.0121003	0.0164407	0.12546
199	199	UBE4B	0.42322	0.0206484	6.55031975769279e-83	0.382719	0.463721	0.14156
200	200	KIF1B	0.349116	0.0218956	3.61243779570734e-53	0.306169	0.392064	0.123646
201	201	AL139424.3	-0.0159015	0.00774047	0.0401079	-0.0310843	-0.00071882	0.124047
202	202	AL139424.2	0.0733345	0.00843006	8.29006306721905e-18	0.0567991	0.0898698	0.12379
203	203	PGD	0.0857853	0.0105564	8.85916803936064e-16	0.0650792	0.106491	0.125938
204	204	CENPS	0.0376322	0.00934153	5.88291089004292e-05	0.019309	0.0559555	0.126924
205	205	CORT	-0.0275808	0.00710993	0.000109141	-0.0415268	-0.0136348	0.124535
206	206	DFFA	0.0707088	0.0127205	3.18862086306819e-08	0.0457578	0.0956598	0.125195
207	207	AL354956.1	0.0161396	0.00665482	0.0154103	0.0030863	0.0291929	0.127498
208	208	PEX14	0.590004	0.0185709	1.59294873833404e-171	0.553577	0.62643	0.0844204
209	209	CASZ1	-0.0545067	0.00839805	1.14412390641941e-10	-0.0709792	-0.0380341	0.114774
210	210	AL139423.1	-0.0210985	0.00670943	0.00169429	-0.0342589	-0.00793813	0.122484
211	211	C1orf127	0.00644266	0.00670337	0.336646	-0.00670586	0.0195912	0.125382
212	212	TARDBP	0.262431	0.0132411	3.29332443347101e-78	0.236459	0.288403	0.111814
213	213	MASP2	-0.0115134	0.00660877	0.0816802	-0.0244763	0.00144956	0.127698
214	214	AL109811.2	0.0433419	0.00843745	3.14250158236215e-07	0.026792	0.0598917	0.131926
215	215	SRM	0.0860202	0.00864454	1.15058710150576e-22	0.0690642	0.102976	0.112822
216	216	EXOSC10	0.228302	0.0142399	1.10759687709673e-53	0.200371	0.256234	0.115132
217	217	AL109811.1	-0.0193084	0.00678149	0.00446768	-0.0326101	-0.00600668	0.123488
218	218	EXOSC10-AS1	-0.0206795	0.00663248	0.00185451	-0.033689	-0.00767001	0.128101
219	219	MTOR	0.351377	0.0169551	1.54220637296657e-84	0.31812	0.384634	0.115064
220	220	MTOR-AS1	0.0119166	0.00653561	0.0684434	-0.00090287	0.0247361	0.125082
221	221	ANGPTL7	-0.0318932	0.00660701	1.51992095496745e-06	-0.0448527	-0.0189337	0.124879
222	222	UBIAD1	0.0118366	0.0103764	0.25416	-0.0085165	0.0321897	0.12691
223	223	AL031291.1	-0.0244505	0.00654188	0.000192516	-0.0372822	-0.0116187	0.123676
224	224	DISP3	0.0361776	0.00701928	2.87284785686684e-07	0.0224094	0.0499457	0.129768
225	225	AL031731.1	0.0676935	0.00683964	1.91624163594203e-22	0.0542777	0.0811093	0.124
226	226	FBXO2	0.0381028	0.00785799	1.36453154694037e-06	0.0226895	0.0535161	0.128796
227	227	FBXO44	0.0866323	0.0112696	2.6357452448265e-14	0.0645273	0.108737	0.133073
228	228	FBXO6	-0.0125891	0.00787523	0.110119	-0.0280362	0.00285803	0.124911
229	229	MAD2L2	0.0152247	0.00814617	0.0618181	-0.000753864	0.0312032	0.125999
230	230	DRAXIN	0.0263494	0.00718551	0.000253567	0.0122552	0.0404436	0.126207
231	231	AGTRAP	0.03894	0.0102763	0.000156771	0.0187833	0.0590966	0.122005
232	232	C1orf167	-0.00693439	0.00669513	0.300485	-0.0200667	0.00619797	0.12505
233	233	MTHFR	-0.0401835	0.00957895	2.88117756754535e-05	-0.0589724	-0.0213947	0.126893
234	234	CLCN6	0.105368	0.0158301	3.86977635269187e-11	0.0743177	0.136418	0.115531
235	235	NPPA	-0.0148712	0.00663964	0.0252459	-0.0278947	-0.00184772	0.125636
236	236	AL021155.5	0.00125583	0.00703978	0.858439	-0.0125525	0.0150642	0.124971
237	237	KIAA2013	-0.0615826	0.00760168	1.08320262100402e-15	-0.0764931	-0.0466721	0.121933
238	238	PLOD1	-0.0533664	0.00754331	2.24734132427269e-12	-0.0681624	-0.0385704	0.127996
239	239	AL096840.2	-0.013075	0.0064692	0.0434387	-0.0257642	-0.000385731	0.125439
240	240	MFN2	0.00109321	0.0116092	0.924989	-0.0216781	0.0238645	0.125603
241	241	MIIP	0.0587923	0.00959864	1.14361680402318e-09	0.0399647	0.0776198	0.127077
242	242	TNFRSF8	-0.0185395	0.00705155	0.00864358	-0.032371	-0.00470809	0.125508
243	243	TNFRSF1B	-0.00206492	0.00706444	0.770097	-0.0159216	0.0117918	0.125289	TNFRSF1B
244	244	VPS13D	0.474529	0.0188226	4.45004652357661e-118	0.437609	0.511449	0.101458
245	245	LINC02766	-0.021647	0.00647051	0.000840823	-0.0343388	-0.00895522	0.127031
246	246	DHRS3	-0.0896915	0.00914308	4.33451446647461e-22	-0.107625	-0.0717575	0.116835
247	247	AC254633.1	-0.0500201	0.00669582	1.32176193818983e-13	-0.0631538	-0.0368864	0.119294
248	248	AADACL4	-0.0329222	0.00650459	4.6537613261383e-07	-0.0456808	-0.0201636	0.122779
249	249	C1orf158	-0.019869	0.00649209	0.00224731	-0.0326031	-0.00713486	0.124358
250	250	LRRC38	0.010408	0.00696344	0.135204	-0.00325064	0.0240666	0.125393
251	251	PDPN	0.0215488	0.00719034	0.00277007	0.00744513	0.0356525	0.127631
252	252	PRDM2	0.292964	0.0135997	2.16900931121367e-90	0.266288	0.319639	0.135898
253	253	KAZN	0.180302	0.0108861	6.49829085589688e-57	0.158949	0.201655	0.151161
254	254	AL357873.1	0.116211	0.0074776	9.04010863415566e-51	0.101544	0.130878	0.119154
255	255	KAZN-AS1	0.0348227	0.00737093	2.51453405902737e-06	0.0203648	0.0492806	0.117705
256	256	AL031293.1	-0.00349575	0.00668145	0.600907	-0.0166013	0.00960974	0.126311
257	257	TMEM51-AS1	0.138758	0.012821	2.24132147008043e-26	0.11361	0.163906	0.117687
258	258	TMEM51	0.342984	0.0107607	5.55821359325006e-172	0.321877	0.364091	0.0814603
259	259	C1orf195	0.0405035	0.00772851	1.81627813461953e-07	0.0253442	0.0556628	0.120855
260	260	FHAD1	0.115089	0.00940727	6.10650354514094e-33	0.0966368	0.133541	0.144911
261	261	AL031283.2	0.0616988	0.00645374	4.36309192375245e-21	0.0490399	0.0743577	0.121808
262	262	AL031283.1	-0.0199871	0.00653305	0.00225561	-0.0328015	-0.00717263	0.125818
263	263	EFHD2	0.0580249	0.00816773	1.83073662128531e-12	0.0420041	0.0740458	0.119756
264	264	CTRC	-0.00613149	0.00655341	0.349614	-0.0189859	0.0067229	0.125545
265	265	CELA2B	-0.0278261	0.00670256	3.47981988201492e-05	-0.040973	-0.0146791	0.12407
266	266	CASP9	0.0122617	0.00963897	0.203526	-0.0066449	0.0311684	0.126584
267	267	DNAJC16	0.137588	0.0185194	1.78362897812659e-13	0.101262	0.173913	0.12294
268	268	AL121992.3	-0.0432942	0.00654423	5.06334737510306e-11	-0.0561306	-0.0304578	0.126618
269	269	AGMAT	-0.0786742	0.00838989	2.27422045121286e-20	-0.0951307	-0.0622176	0.124436
270	270	AL121992.1	0.0660805	0.00786485	9.70051806431689e-17	0.0506538	0.0815072	0.137793
271	271	DDI2	-0.0498965	0.0150245	0.000917469	-0.0793667	-0.0204264	0.118863
272	272	PLEKHM2	0.178382	0.0115544	3.58584279249317e-50	0.155718	0.201046	0.140222
273	273	AL450998.3	-0.048487	0.00767405	3.43590245806632e-10	-0.0635394	-0.0334345	0.122208
274	274	SLC25A34	-0.0261754	0.00793606	0.000994506	-0.0417417	-0.010609	0.124902
275	275	SLC25A34-AS1	0.00802037	0.00732911	0.273984	-0.00635554	0.0223963	0.125015
276	276	TMEM82	-0.0590725	0.00802286	2.88718762006937e-13	-0.0748091	-0.0433358	0.126712
277	277	FBLIM1	0.130765	0.00879337	6.73710025899239e-47	0.113517	0.148013	0.10733
278	278	UQCRHL	0.0213709	0.00655642	0.00113984	0.00851066	0.0342312	0.124693
279	279	AL450998.2	0.0568575	0.00960648	3.9759571338458e-09	0.0380147	0.0757004	0.13237
280	280	SPEN	0.270219	0.0143582	1.9999539699753e-71	0.242055	0.298382	0.127804
281	281	ZBTB17	0.24191	0.0112891	1.39224711275876e-89	0.219767	0.264053	0.0871604
282	282	SRARP	0.00507138	0.00698942	0.468205	-0.00863821	0.018781	0.125537
283	283	HSPB7	-0.0237772	0.00684502	0.000527371	-0.0372036	-0.0103509	0.124757
284	284	CLCNKA	-0.0655544	0.00748863	5.21126537585015e-18	-0.0802431	-0.0508656	0.11893
285	285	CLCNKB	-0.0509363	0.00800707	2.61463870013051e-10	-0.0666419	-0.0352306	0.118919
286	286	FAM131C	-0.0226601	0.00650367	0.000507188	-0.035417	-0.00990332	0.128563
287	287	EPHA2	0.206731	0.00792068	4.71874115375241e-125	0.191195	0.222268	0.0862669	EPHA2
288	288	AL451042.2	0.0614434	0.0069027	1.4870864675761e-18	0.0479039	0.0749829	0.116604
289	289	AL451042.1	0.0232005	0.00693328	0.000838512	0.00960101	0.0368	0.126795
290	290	ARHGEF19	0.046313	0.00795671	7.09414349296791e-09	0.0307061	0.0619199	0.134387
291	291	AL109627.1	-0.0261008	0.00650654	6.31880843133868e-05	-0.0388633	-0.0133383	0.125828
292	292	CPLANE2	-0.0493977	0.00650735	5.41803937084254e-14	-0.0621618	-0.0366337	0.12467
293	293	FBXO42	0.247566	0.0146983	1.19189599704032e-58	0.218736	0.276396	0.156653
294	294	SZRD1	0.122537	0.0116364	4.1951294055976e-25	0.0997129	0.145362	0.132267
295	295	SPATA21	0.138841	0.00721493	2.80847641317521e-74	0.124689	0.152993	0.103892
296	296	NECAP2	0.127394	0.0106903	2.1042516250528e-31	0.106425	0.148363	0.123682
297	297	LINC01772	0.0317294	0.00772313	4.1905287670277e-05	0.0165806	0.0468781	0.127125
298	298	AL137802.2	-0.0248459	0.00709543	0.000475261	-0.0387634	-0.0109284	0.121309
299	299	NBPF1	0.349879	0.0148577	3.12164678605109e-105	0.320736	0.379022	0.15223
300	300	AL137798.2	0.00702162	0.00650371	0.280472	-0.00573529	0.0197785	0.12483
301	301	AL021920.1	-0.0271491	0.00647026	2.86940100409236e-05	-0.0398404	-0.0144578	0.124584
302	302	AL021920.3	-0.00424042	0.006698	0.526769	-0.0173784	0.00889757	0.125818
303	303	CROCC	-0.00182247	0.0136673	0.893938	-0.0286305	0.0249856	0.125424
304	304	BX284668.1	-0.0327376	0.00665605	9.64018127683427e-07	-0.0457933	-0.0196818	0.125392
305	305	BX284668.5	-0.000526808	0.00749012	0.943937	-0.0152185	0.0141649	0.125377
306	306	BX284668.6	0.0834417	0.00684478	9.92994221830965e-33	0.0700159	0.0968676	0.102253
307	307	MFAP2	-0.0156825	0.00691326	0.023436	-0.0292427	-0.0021223	0.124726
308	308	AL049569.1	-0.0104886	0.0069221	0.129913	-0.0240662	0.00308891	0.124846
309	309	ATP13A2	0.0239001	0.00845285	0.00475153	0.00731999	0.0404802	0.12505
310	310	SDHB	0.052956	0.0147187	0.000330749	0.0240857	0.0818263	0.125886
311	311	PADI2	-0.0259487	0.00712843	0.000281297	-0.0399309	-0.0119664	0.122189
312	312	LINC02783	-0.0302636	0.00649976	3.49476354551956e-06	-0.0430128	-0.0175145	0.123749
313	313	PADI1	0.04522	0.00700886	1.46898585760414e-10	0.0314722	0.0589677	0.131106
314	314	PADI3	0.00618854	0.00666705	0.353432	-0.00688875	0.0192658	0.125718
315	315	PADI4	0.0476881	0.00661847	8.95840882856438e-13	0.0347061	0.06067	0.118999
316	316	PADI6	0.00573209	0.00665275	0.389033	-0.00731716	0.0187813	0.125439
317	317	RCC2	0.290474	0.01198	1.29751260115538e-110	0.266976	0.313973	0.0909816
318	318	ARHGEF10L	-0.0497531	0.0131535	0.000161143	-0.0755536	-0.0239527	0.117357
319	319	LINC02810	-0.00711272	0.00688763	0.301912	-0.0206227	0.00639722	0.124964
320	320	ACTL8	-0.00522353	0.00656874	0.426611	-0.018108	0.00766092	0.12533
321	321	AL357509.1	-0.0369388	0.00645546	1.25861116318131e-08	-0.049601	-0.0242765	0.123135
322	322	IGSF21	-0.0134598	0.00676817	0.0469088	-0.0267354	-0.000184186	0.126827
323	323	KLHDC7A	-0.0549518	0.00733486	1.12763260831815e-13	-0.069339	-0.0405647	0.124029
324	324	PAX7	-0.0165789	0.00673569	0.0139484	-0.0297908	-0.00336701	0.125745
325	325	TAS1R2	-0.00944726	0.00649179	0.145797	-0.0221808	0.00328626	0.125332
326	326	ALDH4A1	-0.0882956	0.00828159	1.13207749705905e-25	-0.10454	-0.0720515	0.130322
327	327	IFFO2	0.331522	0.00943663	5.8959903394136e-200	0.313012	0.350032	0.119753
328	328	AL137127.1	0.088926	0.00632291	2.12018819002837e-42	0.0765238	0.101328	0.118703
329	329	UBR4	0.633745	0.0146702	3.67324064513447e-268	0.60497	0.662521	0.0550339
330	330	EMC1-AS1	-0.000487902	0.00996541	0.960958	-0.0200348	0.019059	0.125378
331	331	EMC1	0.159334	0.0124499	9.55468083310438e-36	0.134914	0.183754	0.105322
332	332	MRTO4	0.187233	0.0104846	4.46498151110955e-65	0.166667	0.207798	0.13498
333	333	AKR7A3	-0.041775	0.00781378	1.029792035202e-07	-0.0571015	-0.0264485	0.131337
334	334	AKR7A2	-0.00025529	0.00925352	0.977994	-0.0184058	0.0178952	0.125492
335	335	SLC66A1	-0.0413722	0.00721313	1.16295952648365e-08	-0.0555205	-0.0272238	0.127158
336	336	CAPZB	0.547648	0.0155083	1.22664428075375e-201	0.517229	0.578067	0.0797123
337	337	MICOS10	0.0290163	0.00832767	0.000506926	0.0126818	0.0453508	0.123041
338	338	AL031727.2	-0.0232832	0.00703449	0.000954575	-0.0370812	-0.00948522	0.128432
339	339	NBL1	0.0752154	0.00819518	1.34624696201495e-19	0.0591407	0.0912901	0.129165
340	340	HTR6	-0.0135641	0.0065508	0.0385595	-0.0264134	-0.00071484	0.125124
341	341	TMCO4	0.113708	0.0164134	6.21230200276762e-12	0.0815135	0.145902	0.142449
342	342	RNF186	-0.079432	0.00716017	1.38198551481509e-27	-0.0934765	-0.0653875	0.126072
343	343	AL391883.1	-0.0821674	0.00624911	1.55411949721659e-37	-0.0944249	-0.0699099	0.123107
344	344	OTUD3	0.187028	0.0159957	2.43923370155242e-30	0.155653	0.218403	0.132707
345	345	PLA2G5	-0.00436263	0.00649765	0.502055	-0.0171077	0.0083824	0.125442
346	346	PLA2G2C	-0.0131618	0.00706741	0.0627451	-0.0270244	0.000700803	0.125543
347	347	UBXN10-AS1	-0.0141046	0.00686619	0.0401205	-0.0275724	-0.000636735	0.122651
348	348	UBXN10	0.018762	0.00713954	0.00867503	0.00475798	0.032766	0.127671
349	349	VWA5B1	-0.0551945	0.00745957	2.22053470252948e-13	-0.0698263	-0.0405628	0.117175
350	350	AL020998.1	-0.00865946	0.00654788	0.186201	-0.021503	0.00418409	0.125093
351	351	LINC01141	-0.0108438	0.00677313	0.109577	-0.0241292	0.00244153	0.125127
352	352	AL139254.3	0.0108691	0.00684795	0.112668	-0.00256302	0.0243012	0.126183
353	353	CAMK2N1	-0.0870076	0.00975635	1.29238733713558e-18	-0.106144	-0.0678707	0.123687
354	354	MUL1	0.0142188	0.00824123	0.0846658	-0.00194618	0.0303838	0.126704
355	355	FAM43B	-0.0236191	0.0065342	0.000310224	-0.0364358	-0.0108024	0.12503
356	356	CDA	0.0201524	0.0075787	0.00791489	0.00528697	0.0350178	0.127734
357	357	PINK1	0.0652941	0.0103138	3.17619228191532e-10	0.0450639	0.0855243	0.124869
358	358	PINK1-AS	0.0199146	0.00745034	0.00759626	0.00530089	0.0345283	0.125062
359	359	DDOST	0.160576	0.00990971	9.96992823914731e-55	0.141138	0.180014	0.104712
360	360	KIF17	0.00553124	0.00772622	0.474157	-0.00962358	0.0206861	0.125929
361	361	SH2D5	-0.0299771	0.00654567	5.02542498027043e-06	-0.0428163	-0.0171379	0.123773
362	362	HP1BP3	0.332744	0.0176197	7.35254277388998e-72	0.298183	0.367304	0.157047
363	363	EIF4G3	0.504187	0.0137748	1.15824330646638e-212	0.477168	0.531206	0.107347
364	364	AL031005.2	0.0152874	0.00660347	0.0207386	0.00233482	0.02824	0.125686
365	365	ECE1	0.0129593	0.0125229	0.300898	-0.011604	0.0375226	0.126991
366	366	AL031728.1	0.0398309	0.00647248	9.58446544234431e-10	0.0271353	0.0525266	0.126091
367	367	NBPF3	0.0666686	0.0116687	1.32198057688133e-08	0.0437808	0.0895564	0.126433
368	368	ALPL	-0.077625	0.00772852	4.74903283736104e-23	-0.0927843	-0.0624657	0.122906
369	369	LINC02596	-0.0415372	0.00772731	8.79062854099023e-08	-0.0566941	-0.0263803	0.12441
370	370	RAP1GAP	-0.063767	0.0100219	2.59253584062962e-10	-0.0834248	-0.0441093	0.119233
371	371	USP48	0.621152	0.0165415	1.20298693880144e-220	0.588706	0.653598	0.110443
372	372	LDLRAD2	-0.0130332	0.00677023	0.0544004	-0.0263129	0.000246443	0.124819
373	373	HSPG2	0.135615	0.00859068	3.19565141737448e-52	0.118764	0.152465	0.156383	HSPG2
374	374	CELA3B	-0.0118561	0.00693177	0.0873879	-0.0254526	0.00174033	0.122778
375	375	CELA3A	0.00340074	0.00655286	0.603855	-0.00945257	0.0162541	0.125433
376	376	LINC01635	-0.0243043	0.00648303	0.000184061	-0.0370207	-0.011588	0.125268
377	377	LINC00339	-0.0199494	0.00646269	0.0020584	-0.0326258	-0.00727291	0.125385
378	378	CDC42	0.554794	0.0150971	5.84880002064398e-214	0.525181	0.584407	0.0663636
379	379	CDC42-AS1	-0.00804747	0.00800564	0.314944	-0.0237503	0.00765541	0.124524
380	380	WNT4	-0.0241804	0.00676481	0.00036162	-0.0374494	-0.0109113	0.123451
381	381	AL445253.1	-0.0439994	0.00656536	2.86427328584987e-11	-0.0568772	-0.0311216	0.120977
382	382	ZBTB40	0.0823995	0.0136679	2.05658671513511e-09	0.0555902	0.109209	0.131448
383	383	EPHA8	0.00104151	0.00655066	0.873695	-0.0118075	0.0138905	0.125406
384	384	C1QA	0.00524077	0.00737788	0.477602	-0.00923076	0.0197123	0.126224
385	385	C1QC	-0.0332607	0.00644788	2.80885247768617e-07	-0.0459081	-0.0206133	0.123947
386	386	C1QB	0.0682696	0.00680246	5.15704129989022e-23	0.0549267	0.0816125	0.121188
387	387	EPHB2	0.0790765	0.00734737	4.1109340556725e-26	0.0646648	0.0934882	0.136746
388	388	LACTBL1	-0.0241549	0.00649581	0.00020744	-0.0368963	-0.0114135	0.123456
389	389	TEX46	0.0144416	0.00676898	0.0330384	0.00116442	0.0277189	0.125353
390	390	KDM1A	0.246262	0.0160294	9.83540559834872e-50	0.21482	0.277703	0.151028
391	391	AL031428.1	0.0101279	0.00996343	0.309545	-0.00941511	0.0296709	0.126521
392	392	LUZP1	0.195921	0.0172055	6.38733989839384e-29	0.162173	0.229669	0.139903
393	393	LINC01355	0.143848	0.0122244	1.06913184907721e-30	0.11987	0.167826	0.139236
394	394	AL109936.6	0.0543316	0.00733257	2.06159608671746e-13	0.0399489	0.0687143	0.129693
395	395	HNRNPR	0.390567	0.0151285	8.96492198915145e-123	0.360892	0.420241	0.148022
396	396	ZNF436	-0.0380138	0.00753046	4.98512598634738e-07	-0.0527846	-0.023243	0.119336
397	397	ZNF436-AS1	-0.0238479	0.00736358	0.00122617	-0.0382914	-0.0094044	0.123795
398	398	AL109936.2	-0.0303589	0.00682887	9.37578431186067e-06	-0.0437536	-0.0169643	0.118883
399	399	TCEA3	0.0679282	0.013309	3.73086809647605e-07	0.041823	0.0940334	0.136705
400	400	ASAP3	-0.0583231	0.0113991	3.49654017015299e-07	-0.0806822	-0.0359639	0.121554
401	401	E2F2	-0.0109603	0.00655126	0.0945253	-0.0238105	0.00188985	0.125882
402	402	AL021154.1	0.0282913	0.00710109	7.08391913397705e-05	0.0143627	0.0422199	0.131704
403	403	ID3	-0.00350459	0.00869653	0.687014	-0.0205632	0.013554	0.124178
404	404	AL450043.1	0.0230655	0.00683114	0.000752032	0.00966636	0.0364646	0.12626
405	405	MDS2	0.0131509	0.00688526	0.0563149	-0.000354408	0.0266562	0.126803
406	406	RPL11	0.221307	0.0135121	8.56711251523466e-56	0.194804	0.247811	0.0942977
407	407	ELOA-AS1	0.0562009	0.0130617	1.79118170691051e-05	0.0305807	0.0818211	0.132072
408	408	ELOA	-0.0403349	0.0109826	0.00024818	-0.0618772	-0.0187927	0.120606
409	409	PITHD1	0.0609254	0.0105811	1.02215821922113e-08	0.0401708	0.0816801	0.133877
410	410	LYPLA2	0.0615179	0.00963551	2.25887963114048e-10	0.0426181	0.0804178	0.121079
411	411	GALE	-0.0360198	0.0105537	0.000658837	-0.0567207	-0.0153189	0.12766
412	412	HMGCL	0.0341618	0.0142628	0.016729	0.00618575	0.0621379	0.127071
413	413	FUCA1	-0.0395538	0.00831794	2.16330177744125e-06	-0.0558692	-0.0232384	0.119011
414	414	CNR2	0.00692672	0.00678647	0.30757	-0.00638477	0.0202382	0.127058
415	415	PNRC2	0.0361746	0.0103331	0.000476717	0.0159066	0.0564427	0.130412
416	416	SRSF10	0.412647	0.0142304	2.07268919692171e-148	0.384734	0.44056	0.128697
417	417	AL591178.1	0.0511404	0.00667142	3.09651144800916e-14	0.0380546	0.0642262	0.111781
418	418	MYOM3	0.0172594	0.012067	0.152832	-0.00640983	0.0409286	0.126179
419	419	IL22RA1	-0.0319458	0.00755086	2.46391198310254e-05	-0.0467567	-0.017135	0.125912
420	420	IFNLR1	0.0320764	0.0122197	0.00874953	0.00810781	0.0560451	0.128717
421	421	AL138902.1	-0.0456272	0.00665682	1.02716685224405e-11	-0.0586844	-0.03257	0.125486
422	422	GRHL3	0.0182015	0.00659241	0.00582991	0.00527067	0.0311324	0.12611
423	423	STPG1	0.181722	0.0119111	4.16884874529477e-49	0.158358	0.205085	0.143175
424	424	NIPAL3	0.0367875	0.0102875	0.000359654	0.0166086	0.0569663	0.13882
425	425	RCAN3AS	0.0955604	0.0077256	1.33774851425722e-33	0.0804068	0.110714	0.129626
426	426	RCAN3	0.0990465	0.00989297	6.45179974385049e-23	0.0796417	0.118451	0.147556
427	427	NCMAP-DT	-0.025374	0.00687192	0.000229752	-0.0388531	-0.0118949	0.123885
428	428	NCMAP	0.183201	0.00974334	2.69862337989342e-71	0.16409	0.202312	0.122084
429	429	SRRM1	0.404179	0.0145039	3.09456622787303e-139	0.37573	0.432628	0.152327
430	430	AL445648.1	0.028237	0.00660923	2.05044627663303e-05	0.0152732	0.0412009	0.124789
431	431	CLIC4	0.441841	0.0104989	7.25506865024053e-260	0.421248	0.462434	0.0853952
432	432	RUNX3	0.0577558	0.00634135	2.49314810137699e-19	0.0453174	0.0701942	0.119365
433	433	AL050344.1	0.0512158	0.00657999	1.27172110603506e-14	0.0383093	0.0641223	0.119672
434	434	SYF2	0.0185639	0.00960208	0.0533761	-0.000270337	0.0373981	0.129108
435	435	AL031432.4	0.0282772	0.00932937	0.0024775	0.00997783	0.0465765	0.128531
436	436	AL031432.5	-0.029259	0.00724773	5.67459718818611e-05	-0.0434752	-0.0150427	0.118307
437	437	RSRP1	0.302203	0.0213357	5.95878361696781e-43	0.260354	0.344053	0.15105
438	438	AL031432.3	-0.0347347	0.00649442	1.01871923250097e-07	-0.0474734	-0.021996	0.12714
439	439	RHD	0.0374964	0.00701545	1.03826224627147e-07	0.0237357	0.051257	0.131333
440	440	TMEM50A	0.159632	0.0114998	2.06536665011523e-41	0.137076	0.182189	0.14823
441	441	RHCE	0.0462405	0.00692611	3.39396827390811e-11	0.0326551	0.0598259	0.124939
442	442	MACO1	0.498207	0.0145799	6.60097269222177e-192	0.469609	0.526805	0.0748641
443	443	LDLRAP1	0.0287579	0.00966514	0.00297049	0.00979997	0.0477158	0.128643
444	444	AL606491.1	0.0599605	0.00689343	8.3549554469758e-18	0.0464392	0.0734818	0.124655
445	445	MAN1C1	-0.078021	0.00743124	5.71593400329077e-25	-0.0925972	-0.0634448	0.123363
446	446	AL031280.1	-0.0177376	0.00718756	0.0137	-0.0318358	-0.00363936	0.12407
447	447	SELENON	-0.000240913	0.00851022	0.97742	-0.0169335	0.0164517	0.125386
448	448	AL020996.1	-0.00808607	0.00760225	0.287655	-0.0229977	0.00682558	0.125513
449	449	MTFR1L	-0.0254889	0.0117106	0.0296614	-0.048459	-0.00251887	0.123626
450	450	AUNIP	-0.00237712	0.00723425	0.742508	-0.0165669	0.0118127	0.12519
451	451	AL033528.2	0.00538578	0.00681097	0.429209	-0.00797378	0.0187454	0.125674
452	452	PAQR7	-0.046596	0.00911992	3.63060824416309e-07	-0.0644845	-0.0287075	0.128803
453	453	STMN1	0.0287068	0.00913332	0.00170303	0.010792	0.0466216	0.129462
454	454	PAFAH2	0.123278	0.0121699	2.09634308693399e-23	0.0994068	0.147149	0.134262
455	455	EXTL1	0.0117177	0.00712877	0.100436	-0.00226527	0.0257006	0.126294
456	456	SLC30A2	-0.0326987	0.00787224	3.44749700690668e-05	-0.0481398	-0.0172575	0.128851
457	457	AL391650.2	-0.0492503	0.00785986	4.76987764387464e-10	-0.0646672	-0.0338334	0.127738
458	458	TRIM63	-0.0555522	0.00679007	5.73332127923156e-16	-0.0688707	-0.0422336	0.130657
459	459	PDIK1L	-0.0678795	0.008006	5.18942724712654e-17	-0.0835831	-0.0521759	0.120603
460	460	FAM110D	-0.000875843	0.00661132	0.894625	-0.0138438	0.0120921	0.125415
461	461	ZNF593	-0.0403939	0.00647625	5.71681657646319e-10	-0.053097	-0.0276909	0.123441
462	462	CNKSR1	-0.0507773	0.00753428	2.22570770721588e-11	-0.0655557	-0.035999	0.110205
463	463	CATSPER4	-0.0461485	0.00646897	1.48693279331789e-12	-0.0588372	-0.0334597	0.122021
464	464	CEP85	-0.0235561	0.0104318	0.0240751	-0.0440177	-0.00309448	0.122704
465	465	SH3BGRL3	0.0032689	0.00796555	0.681583	-0.0123553	0.0188931	0.12614
466	466	UBXN11	0.175154	0.0108503	2.31413003642701e-54	0.153871	0.196436	0.118673
467	467	CD52	0.0157802	0.00654375	0.0160019	0.00294475	0.0286156	0.125074
468	468	CRYBG2	-0.0404559	0.00761976	1.25783981027828e-07	-0.0554019	-0.02551	0.123881
469	469	ZNF683	0.00580072	0.00650034	0.372331	-0.00694958	0.018551	0.125557
470	470	LIN28A	0.0168393	0.00660677	0.0109041	0.00388029	0.0297984	0.124769
471	471	DHDDS	0.0198982	0.0136345	0.144654	-0.0068455	0.046642	0.125992
472	472	AL513365.2	0.0911254	0.00718569	3.73704487189689e-35	0.0770309	0.10522	0.129383
473	473	HMGN2	0.0935414	0.0112247	1.68821894040904e-16	0.0715244	0.115558	0.129212
474	474	RPS6KA1	0.105079	0.0128871	7.12729294194558e-16	0.079801	0.130356	0.123072
475	475	AL512408.1	-0.00403593	0.00672051	0.548234	-0.017218	0.00914619	0.125588
476	476	ARID1A	0.105829	0.0182508	8.06559713033101e-09	0.0700308	0.141628	0.134557
477	477	PIGV	0.0526975	0.00822231	1.93137575057177e-10	0.0365696	0.0688254	0.130878
478	478	ZDHHC18	0.121891	0.0103431	8.88686274358513e-31	0.101604	0.142179	0.120706
479	479	SFN	-0.0072958	0.0068306	0.285637	-0.0206939	0.00610227	0.1255
480	480	GPN2	0.0464574	0.0105429	1.12148906465794e-05	0.0257778	0.0671369	0.131718
481	481	AL034380.1	0.00541609	0.00652226	0.406439	-0.00737719	0.0182094	0.125551
482	482	GPATCH3	-0.0468627	0.0078462	2.882648561662e-09	-0.0622529	-0.0314725	0.11801
483	483	NUDC	0.166518	0.0144529	1.52885570261725e-29	0.138169	0.194867	0.118306
484	484	NR0B2	-0.0557299	0.00641549	9.21111434743924e-18	-0.0683138	-0.0431461	0.123829
485	485	KDF1	0.00166447	0.00766422	0.828101	-0.0133687	0.0166976	0.125697
486	486	TRNP1	-0.0148838	0.00783338	0.0576099	-0.0302488	0.00048119	0.123096
487	487	TENT5B	-0.0522632	0.00643509	9.22714396550445e-16	-0.0648855	-0.0396409	0.118796
488	488	SLC9A1	0.0286155	0.00903506	0.00156892	0.0108935	0.0463375	0.124316
489	489	AL590640.1	0.0208827	0.00684237	0.00231172	0.0074615	0.0343038	0.126729
490	490	WDTC1	0.210453	0.0189271	1.05857932437019e-27	0.173328	0.247578	0.138361
491	491	TMEM222	0.140172	0.0115472	1.78209671425975e-32	0.117522	0.162821	0.133695
492	492	SYTL1	-0.036561	0.00671306	5.96373337333356e-08	-0.0497285	-0.0233935	0.122414
493	493	MAP3K6	0.0554752	0.00682769	8.96995501222431e-16	0.0420829	0.0688676	0.128035
494	494	FCN3	0.00144664	0.00770849	0.851161	-0.0136734	0.0165666	0.125655
495	495	CD164L2	-0.011201	0.00659946	0.0898469	-0.0241457	0.00174373	0.126042
496	496	GPR3	-0.0276157	0.00690645	6.669809129366e-05	-0.0411625	-0.0140689	0.122087
497	497	WASF2	0.50471	0.017267	2.94037652904821e-150	0.470841	0.538579	0.137731
498	498	FO393419.2	-0.0190704	0.00689094	0.00571593	-0.0325868	-0.00555394	0.125927
499	499	BX293535.1	0.00451542	0.00650901	0.487962	-0.00825188	0.0172827	0.12548
500	500	AHDC1	0.133472	0.0118413	2.14713666062786e-28	0.110246	0.156699	0.145674
501	501	FGR	-0.0169607	0.00673532	0.0118954	-0.0301719	-0.00374952	0.124907
502	502	IFI6	0.0389934	0.00662628	4.86691892604588e-09	0.0259961	0.0519907	0.11968
503	503	AL445490.1	-0.0151327	0.00678511	0.0258697	-0.0284415	-0.00182386	0.126792
504	504	FAM76A	0.0806836	0.0126164	2.11182090449139e-10	0.0559368	0.10543	0.128293
505	505	STX12	0.304314	0.0166661	1.05663743475892e-67	0.271624	0.337004	0.108321
506	506	AL020997.4	-0.0217266	0.0065014	0.000851857	-0.034479	-0.00897428	0.125584
507	507	PPP1R8	0.0335762	0.0104468	0.00133553	0.013085	0.0540674	0.130558
508	508	THEMIS2	0.0747424	0.0065452	4.527959874122e-29	0.0619042	0.0875807	0.108472
509	509	RPA2	0.137319	0.00980336	4.31103758848386e-42	0.11809	0.156548	0.132105
510	510	SMPDL3B	0.12059	0.00874993	7.07562865158922e-41	0.103427	0.137752	0.109168
511	511	AL512288.1	-0.0109844	0.00664178	0.0983601	-0.0240121	0.00204326	0.124012
512	512	XKR8	0.0161788	0.00779456	0.0380888	0.000889929	0.0314676	0.125265
513	513	EYA3	0.419442	0.0172668	5.88857476161376e-111	0.385574	0.453311	0.119067
514	514	PTAFR	0.00760151	0.00769789	0.32356	-0.00749772	0.0227008	0.125732
515	515	DNAJC8	0.199237	0.0132708	1.02511235661789e-47	0.173207	0.225267	0.0956691
516	516	ATP5IF1	0.0337329	0.0125055	0.00706189	0.00920376	0.0582621	0.129691
517	517	AL353622.1	-0.0199614	0.00858621	0.0202084	-0.0368031	-0.00311977	0.127433
518	518	SESN2	0.00449529	0.0112402	0.689263	-0.0175521	0.0265427	0.125294
519	519	MED18	-2.2426e-05	0.00745674	0.997601	-0.0146486	0.0146038	0.125441
520	520	PHACTR4	0.644979	0.0169474	3.98974114498117e-225	0.611737	0.678221	0.120696
521	521	RCC1	0.128561	0.0105934	1.83612464600188e-32	0.107782	0.14934	0.125779
522	522	SNHG3	0.0135391	0.00734061	0.0653116	-0.000859335	0.0279375	0.125775
523	523	TRNAU1AP	0.316268	0.0112995	3.53640675541952e-140	0.294104	0.338431	0.113665
524	524	SNHG12	0.192018	0.0122244	9.3919424040822e-52	0.16804	0.215996	0.120473
525	525	TAF12	0.0311681	0.0107419	0.00376484	0.0100982	0.052238	0.130938
526	526	RAB42	0.0451996	0.00717793	3.93059116550668e-10	0.0311202	0.0592789	0.128167
527	527	LINC01715	-0.0329052	0.00684236	1.66211735660691e-06	-0.0463263	-0.019484	0.128032
528	528	AL360012.1	0.0117365	0.00697851	0.0928051	-0.00195168	0.0254247	0.12703
529	529	GMEB1	0.0743268	0.0115418	1.58519517239218e-10	0.0516878	0.0969658	0.132412
530	530	YTHDF2	0.28861	0.0156211	3.88992340438984e-69	0.257969	0.31925	0.119875
531	531	OPRD1	-0.00155113	0.00670091	0.816972	-0.0146948	0.0115926	0.125476
532	532	AL009181.1	0.0261925	0.00681862	0.000127252	0.0128179	0.0395671	0.122771
533	533	EPB41	0.442243	0.018977	1.95237649483844e-103	0.405021	0.479466	0.10405
534	534	TMEM200B	0.0569225	0.00899846	3.27614276170035e-10	0.0392722	0.0745727	0.112411
535	535	AL357500.1	-0.0365194	0.0074733	1.13027696452372e-06	-0.0511781	-0.0218607	0.121179
536	536	SRSF4	0.589668	0.0173529	3.60800746193923e-190	0.555631	0.623705	0.0930812
537	537	MECR	0.181551	0.0130905	2.42666676841389e-41	0.155874	0.207228	0.124148
538	538	PTPRU	-0.0294329	0.0079581	0.000224506	-0.0450427	-0.013823	0.114187
539	539	LINC01756	-0.0237034	0.0072297	0.00106596	-0.0378843	-0.00952255	0.124558
540	540	AL645944.2	-0.0134494	0.00696811	0.053769	-0.0271172	0.000218327	0.122666
541	541	LINC01648	-0.00960862	0.00654749	0.142434	-0.0224514	0.00323416	0.124947
542	542	MATN1	0.0328851	0.00681623	1.53967138351821e-06	0.0195152	0.046255	0.118507
543	543	MATN1-AS1	-0.0211195	0.00660683	0.00141817	-0.0340787	-0.00816039	0.124415
544	544	LAPTM5	0.000424727	0.00665478	0.949119	-0.0126285	0.0134779	0.125503
545	545	LINC01778	-0.032434	0.00646872	5.93857152770004e-07	-0.0451222	-0.0197457	0.124324
546	546	SDC3	0.11554	0.00857876	3.34207424818643e-39	0.0987129	0.132367	0.125173
547	547	PUM1	0.698925	0.01246	0	0.674485	0.723365	0.0551944
548	548	NKAIN1	0.00975573	0.00749688	0.193345	-0.00494921	0.0244607	0.126997
549	549	SNRNP40	0.188769	0.013528	8.43837067250575e-42	0.162234	0.215304	0.132682
550	550	ZCCHC17	0.215189	0.013512	4.72327788325378e-53	0.188686	0.241693	0.149836
551	551	AL451070.1	-0.00579074	0.00768773	0.451416	-0.0208701	0.00928857	0.125405
552	552	FABP3	-0.0209305	0.00960801	0.029521	-0.0397764	-0.00208467	0.128092
553	553	SERINC2	0.249549	0.0145518	1.4396043462526e-60	0.221007	0.278092	0.101712
554	554	LINC01226	-0.064899	0.00672937	2.02008607870115e-21	-0.0780985	-0.0516995	0.128341
555	555	AC114488.1	-0.00569127	0.0071743	0.427731	-0.0197635	0.00838096	0.12587
556	556	TINAGL1	0.0208768	0.011432	0.0680139	-0.00154677	0.0433003	0.127525
557	557	HCRTR1	-0.0265373	0.00654637	5.28813707632562e-05	-0.0393779	-0.0136967	0.123712
558	558	PEF1	0.0546661	0.00975174	2.44594766330831e-08	0.0355382	0.0737939	0.126277
559	559	AC114488.2	0.00327427	0.00654609	0.617014	-0.00956576	0.0161143	0.125257
560	560	COL16A1	0.0710978	0.00800677	1.78732256229839e-18	0.0553928	0.0868029	0.133276
561	561	ADGRB2	0.0990071	0.00713445	2.18159975157216e-41	0.085013	0.113001	0.121823
562	562	SPOCD1	-0.0141926	0.0064817	0.0286977	-0.0269063	-0.00147885	0.125508
563	563	AL354919.1	0.0248092	0.00689767	0.0003322	0.0112796	0.0383389	0.12233
564	564	AL136115.2	0.0394871	0.00718137	4.46373702554677e-08	0.025401	0.0535732	0.123928
565	565	PTP4A2	0.156037	0.0135651	1.86808051975563e-29	0.129429	0.182645	0.119659
566	566	AL136115.3	-0.0101308	0.00663761	0.127144	-0.0231503	0.00288872	0.12389
567	567	KHDRBS1	0.548224	0.0106648	0	0.527306	0.569143	0.0547283
568	568	AL445248.1	-0.0122311	0.00674781	0.0700832	-0.0254668	0.00100453	0.125161
569	569	TMEM39B	0.0563277	0.00959665	5.32163905122106e-09	0.0375041	0.0751513	0.124314
570	570	KPNA6	0.266182	0.0156193	6.88428599896238e-60	0.235545	0.296819	0.114139
571	571	AL049795.2	-0.00683468	0.00665982	0.304929	-0.0198978	0.00622842	0.125059
572	572	TXLNA	0.137999	0.0109863	1.48536058263645e-34	0.116449	0.159548	0.120497
573	573	CCDC28B	0.0546475	0.00752166	5.84446252216051e-13	0.0398939	0.069401	0.12635
574	574	AL049795.1	0.00200784	0.00765664	0.793175	-0.0130105	0.0170261	0.125129
575	575	IQCC	-0.0262301	0.00674337	0.000104546	-0.039457	-0.0130031	0.122039
576	576	DCDC2B	-0.0280041	0.00676538	3.6680971146269e-05	-0.0412743	-0.014734	0.120767
577	577	TMEM234	0.0178979	0.010555	0.0901442	-0.00280544	0.0386013	0.126974
578	578	EIF3I	0.00674247	0.00794919	0.396458	-0.00884965	0.0223346	0.12459
579	579	FAM167B	0.010317	0.0070145	0.141543	-0.0034418	0.0240758	0.1265
580	580	LCK	0.0041857	0.00675509	0.535587	-0.00906425	0.0174357	0.126037
581	581	HDAC1	0.0855837	0.0125948	1.53024502307235e-11	0.0608793	0.110288	0.145243
582	582	MARCKSL1	0.040201	0.00747516	8.67391613275536e-08	0.0255386	0.0548634	0.126797
583	583	AL109945.1	-0.0284409	0.0064777	1.20619541390292e-05	-0.0411468	-0.015735	0.125797
584	584	TSSK3	0.0196869	0.00827311	0.0174488	0.00345942	0.0359144	0.130872
585	585	FAM229A	0.0786512	0.00776387	2.08028142561834e-23	0.0634225	0.0938798	0.107141
586	586	BSDC1	0.197287	0.0155923	5.18102637563691e-35	0.166703	0.227871	0.137065
587	587	ZBTB8B	0.0512118	0.00697706	3.41245938077423e-13	0.0375264	0.0648971	0.128946
588	588	ZBTB8A	0.168912	0.0107333	6.27471372003051e-52	0.147859	0.189966	0.128745
589	589	ZBTB8OS	0.0797965	0.0172134	3.85184879119399e-06	0.0460328	0.11356	0.136023
590	590	RBBP4	0.496334	0.0153962	2.42960503478961e-175	0.466135	0.526534	0.13311
591	591	SYNC	0.0665311	0.00708121	1.93771392501767e-20	0.0526415	0.0804207	0.120332
592	592	KIAA1522	0.186438	0.015482	5.18823125978155e-32	0.15607	0.216805	0.147134
593	593	YARS	0.185239	0.0109968	1.1684385340959e-58	0.163669	0.206809	0.113529
594	594	S100PBP	0.319776	0.017623	6.13230723696795e-67	0.285209	0.354344	0.14177
595	595	FNDC5	-0.0408753	0.00742709	4.33963765087356e-08	-0.0554433	-0.0263072	0.119443
596	596	HPCA	0.0245113	0.00690714	0.000398573	0.0109631	0.0380595	0.130686
597	597	TMEM54	0.0538372	0.00876101	1.01069555691472e-09	0.0366528	0.0710217	0.116083
598	598	AL031602.2	0.0443002	0.00863039	3.20688222385675e-07	0.0273719	0.0612286	0.128958
599	599	RNF19B	0.0595047	0.0126648	2.85023058647396e-06	0.034663	0.0843464	0.129807
600	600	AL020995.1	0.0184007	0.00815476	0.0241799	0.00240539	0.0343961	0.127952
601	601	AK2	-0.0820364	0.0129201	2.82110106966722e-10	-0.107379	-0.0566939	0.126355
602	602	AZIN2	0.00149027	0.0105182	0.887347	-0.0191409	0.0221215	0.125501
603	603	TRIM62	0.0214497	0.00833736	0.0101814	0.00509616	0.0378032	0.128167
604	604	AL662907.3	0.0061726	0.00710357	0.385011	-0.00776089	0.0201061	0.126413
605	605	ZNF362	0.000992763	0.0123075	0.93572	-0.023148	0.0251336	0.125592
606	606	A3GALT2	-0.0215195	0.00727233	0.00313165	-0.035784	-0.00725503	0.122512
607	607	AL513327.1	0.0104754	0.00787143	0.183444	-0.00496424	0.025915	0.126369
608	608	PHC2	0.261779	0.0144197	5.54186792796724e-67	0.233495	0.290063	0.0999417
609	609	AL513327.2	0.0182309	0.0073035	0.0126556	0.00390524	0.0325565	0.122715
610	610	ZSCAN20	0.0261735	0.00825083	0.00154197	0.00998973	0.0423573	0.120428
611	611	CSMD2	-0.0495577	0.00763767	1.15781082900311e-10	-0.0645388	-0.0345766	0.117836
612	612	CSMD2-AS1	0.0089747	0.00680924	0.18769	-0.00438147	0.0223309	0.126854
613	613	C1orf94	-0.0202253	0.00661657	0.00227522	-0.0332036	-0.00724705	0.124419
614	614	AC099565.1	0.0241437	0.00658622	0.000254788	0.011225	0.0370624	0.121204
615	615	SMIM12	0.0802774	0.010584	5.6686727704714e-14	0.0595171	0.101038	0.130571
616	616	GJB3	0.0190267	0.00648263	0.0033839	0.0063111	0.0317422	0.125743
617	617	GJA4	-0.00456288	0.00673464	0.498173	-0.0177727	0.00864697	0.125448
618	618	DLGAP3	-0.0464631	0.00703042	5.29277881724088e-11	-0.0602531	-0.0326731	0.118051
619	619	TMEM35B	0.0650011	0.00744492	6.33890342930814e-18	0.050398	0.0796041	0.126566
620	620	ZMYM6	0.333878	0.0151287	3.28015441601304e-94	0.304203	0.363553	0.11123
621	621	ZMYM1	0.126611	0.0119892	3.10713184975705e-25	0.103094	0.150127	0.149707
622	622	AL590434.1	-0.0320925	0.0076836	3.11985258058695e-05	-0.0471637	-0.0170213	0.123011
623	623	SFPQ	0.591921	0.0147022	4.95058888256335e-244	0.563083	0.620759	0.0949524
624	624	ZMYM4	0.623015	0.0155258	7.24343865265983e-243	0.592561	0.653468	0.117429
625	625	ZMYM4-AS1	0.000713282	0.00765211	0.925746	-0.0142962	0.0157227	0.125538
626	626	KIAA0319L	0.194821	0.0193989	4.81254969644049e-23	0.156771	0.232871	0.139202
627	627	NCDN	0.0695939	0.00835391	1.73233846139945e-16	0.0532079	0.0859799	0.129091
628	628	AC004865.2	0.0667935	0.00755873	2.58698788407734e-18	0.0519672	0.0816197	0.131526
629	629	TFAP2E	0.0152349	0.00727238	0.0363401	0.000970285	0.0294995	0.126544
630	630	PSMB2	0.128554	0.0125795	8.82006490466399e-24	0.10388	0.153228	0.135386
631	631	C1orf216	0.0876884	0.00717417	7.01835837126057e-33	0.0736164	0.10176	0.122461
632	632	CLSPN	0.00495758	0.00670604	0.459853	-0.00819616	0.0181113	0.125171
633	633	AGO4	0.199867	0.0151666	1.08020443479501e-37	0.170118	0.229616	0.146661
634	634	AGO1	0.14146	0.013575	1.24359579634618e-24	0.114833	0.168087	0.13401
635	635	AL139286.2	0.00298663	0.00663616	0.652734	-0.0100301	0.0160033	0.124991
636	636	AGO3	0.430517	0.0186245	5.61279767578943e-102	0.393985	0.467048	0.118492
637	637	AL138787.2	-0.0205792	0.00821966	0.0123922	-0.0367019	-0.0044566	0.120265
638	638	TEKT2	0.0662364	0.00669486	1.97619738743563e-22	0.0531046	0.0793682	0.124317
639	639	ADPRHL2	0.0729724	0.00893085	6.232577811383e-16	0.0554548	0.0904901	0.122572
640	640	COL8A2	0.0658847	0.00647448	1.34548764100554e-23	0.0531851	0.0785842	0.119522
641	641	TRAPPC3	0.0563545	0.0109811	3.22448748267769e-07	0.0348153	0.0778937	0.133705
642	642	MAP7D1	0.19037	0.00822294	2.96358843363466e-102	0.174241	0.2065	0.0944393
643	643	THRAP3	0.555653	0.0186504	5.43259409866147e-155	0.519071	0.592236	0.128959
644	644	SH3D21	-0.0224219	0.00815357	0.00602862	-0.0384149	-0.00642892	0.124107
645	645	EVA1B	-0.0092399	0.00744156	0.214547	-0.0238363	0.00535653	0.124158
646	646	AL591845.1	0.0584016	0.00703831	2.25423216999886e-16	0.0445962	0.0722071	0.108581
647	647	STK40	0.0371025	0.0119653	0.00196411	0.0136328	0.0605722	0.124735
648	648	LSM10	-0.0313257	0.00723248	1.57649878008006e-05	-0.045512	-0.0171393	0.118839
649	649	OSCP1	0.0396292	0.0107181	0.000225293	0.018606	0.0606525	0.131822
650	650	MRPS15	-0.0315521	0.00881749	0.000356278	-0.0488474	-0.0142568	0.122742
651	651	CSF3R	0.0117701	0.00678973	0.0831999	-0.00154778	0.025088	0.125718
652	652	GRIK3	-0.0102434	0.00668276	0.125526	-0.0233515	0.00286473	0.125199
653	653	AL353604.1	-0.00869872	0.00708393	0.21965	-0.0225937	0.00519627	0.125023
654	654	LINC01137	0.161082	0.0129424	5.53585351318981e-34	0.135695	0.186468	0.140081
655	655	ZC3H12A	0.223884	0.00817438	3.46103820994458e-135	0.20785	0.239918	0.0733592
656	656	MEAF6	0.237894	0.0115975	4.7072677988145e-83	0.215145	0.260642	0.11392
657	657	SNIP1	0.180852	0.00920682	5.44756993789642e-77	0.162793	0.198911	0.106003
658	658	DNALI1	0.224927	0.0103907	3.75069036217432e-91	0.204546	0.245308	0.113469
659	659	GNL2	0.152163	0.0111936	7.1332310699654e-40	0.130207	0.174119	0.112288
660	660	AL513220.1	-0.0219586	0.0065674	0.000846552	-0.0348404	-0.0090768	0.125955
661	661	RSPO1	0.0434466	0.00649138	3.03734231636779e-11	0.0307139	0.0561793	0.125364
662	662	C1orf109	0.0420907	0.00856713	9.90607438459946e-07	0.0252864	0.0588949	0.129455
663	663	CDCA8	-0.0090713	0.00677126	0.180544	-0.022353	0.00421037	0.125771
664	664	EPHA10	-0.0274247	0.00683196	6.24684366570425e-05	-0.0408254	-0.014024	0.124185
665	665	MANEAL	0.0188942	0.00761212	0.0131642	0.00396322	0.0338252	0.127442
666	666	YRDC	0.00690731	0.00699237	0.323386	-0.00680808	0.0206227	0.126226
667	667	C1orf122	-0.0128467	0.00795446	0.106505	-0.0284492	0.00275576	0.124132
668	668	MTF1	0.0350355	0.0119454	0.00340592	0.011605	0.0584661	0.129382
669	669	AL929472.2	0.0262953	0.00675813	0.000104047	0.0130394	0.0395513	0.125626
670	670	INPP5B	0.0524983	0.0148073	0.00040344	0.0234542	0.0815424	0.125366
671	671	SF3A3	0.133447	0.0116457	2.98998044410451e-29	0.110605	0.15629	0.137745
672	672	FHL3	0.0699362	0.00685334	1.02030679510457e-23	0.0564936	0.0833789	0.11284
673	673	UTP11	0.003282	0.00818513	0.688496	-0.012773	0.0193369	0.125758
674	674	MIR3659HG	0.0505046	0.00725978	5.09900569872504e-12	0.0362647	0.0647445	0.122603
675	675	LINC01685	-0.00983592	0.00678607	0.147418	-0.0231466	0.00347481	0.124676
676	676	AL354702.2	-0.0521572	0.00869398	2.45765241493556e-09	-0.0692102	-0.0351041	0.12519
677	677	RRAGC	0.0990378	0.0110225	7.22301223013327e-19	0.0774174	0.120658	0.106576
678	678	AL139260.1	0.0138273	0.0144035	0.337205	-0.0144248	0.0420793	0.125057
679	679	MYCBP	0.091724	0.00868226	2.99346052842432e-25	0.0746939	0.108754	0.134774
680	680	GJA9	0.0119166	0.00684148	0.0817376	-0.00150285	0.025336	0.124954
681	681	RHBDL2	0.0628604	0.00783848	2.05983698336284e-15	0.0474854	0.0782354	0.129415
682	682	AKIRIN1	0.0488029	0.0121914	6.54418160035479e-05	0.0248897	0.0727161	0.127633
683	683	NDUFS5	-0.0319794	0.0106038	0.00260365	-0.0527784	-0.0111804	0.121973
684	684	MACF1	0.619404	0.0162939	9.71590664083093e-225	0.587444	0.651364	0.12958
685	685	AL442071.2	-0.00292352	0.00683198	0.66877	-0.0163243	0.0104773	0.125628
686	686	AL442071.1	-0.0171276	0.00706669	0.0154754	-0.0309887	-0.00326643	0.1238
687	687	BMP8A	-0.0121182	0.00698772	0.0830772	-0.0258244	0.00158807	0.124839
688	688	PABPC4	0.372435	0.0143824	1.87256371428357e-123	0.344225	0.400646	0.118542
689	689	PABPC4-AS1	-0.0134472	0.00646462	0.0376766	-0.0261274	-0.000766977	0.125112
690	690	HEYL	-0.00470737	0.00692287	0.496622	-0.0182864	0.00887168	0.124995
691	691	NT5C1A	-0.0446832	0.00642809	5.2966006156495e-12	-0.0572918	-0.0320746	0.127004
692	692	HPCAL4	-0.043386	0.00703323	8.74111216249981e-10	-0.0571815	-0.0295905	0.121574
693	693	PPIE	-0.00395778	0.00899294	0.659926	-0.0215972	0.0136816	0.125452
694	694	BMP8B	-0.0192626	0.00668998	0.00403943	-0.0323849	-0.00614035	0.123503
695	695	AL033527.3	0.0188549	0.00715307	0.00847341	0.00482437	0.0328855	0.129949
696	696	AL033527.4	0.0371227	0.00885872	2.93840059557379e-05	0.0197465	0.0544989	0.129331
697	697	LINC02811	0.00323771	0.00730065	0.657478	-0.0110823	0.0175578	0.125854
698	698	TRIT1	0.21849	0.0152873	1.17537088123795e-43	0.188504	0.248475	0.143228
699	699	MYCL	-0.0410057	0.00650926	3.86932036427793e-10	-0.0537735	-0.028238	0.12228
700	700	MFSD2A	0.0396097	0.00750778	1.50565941091625e-07	0.0248834	0.054336	0.123526
701	701	CAP1	0.245364	0.0146226	3.05578617204283e-58	0.216682	0.274046	0.116067
702	702	PPT1	-0.0160823	0.00807601	0.0466135	-0.0319231	-0.000241406	0.121062
703	703	RLF	0.455869	0.0130109	2.63251165338564e-199	0.430349	0.48139	0.0862447
704	704	TMCO2	-0.0288192	0.00663481	1.49139977492485e-05	-0.0418332	-0.0158052	0.124173
705	705	AL050341.2	0.00379298	0.00935107	0.685077	-0.0145489	0.0221349	0.126151
706	706	ZMPSTE24	0.30484	0.0135252	1.08028956451908e-97	0.278311	0.331369	0.118265
707	707	COL9A2	0.000857836	0.0074214	0.907993	-0.0136991	0.0154147	0.12576
708	708	SMAP2	0.183737	0.011687	7.90810544045716e-52	0.160813	0.206661	0.132148
709	709	AL031985.4	-0.0124458	0.00665665	0.0617143	-0.0255027	0.00061106	0.125435
710	710	ZFP69B	-0.00980052	0.00712517	0.169179	-0.0237764	0.00417533	0.125447
711	711	AL031985.3	0.0111674	0.00673757	0.0976221	-0.00204819	0.024383	0.124267
712	712	ZFP69	0.0665617	0.00779089	3.038291994512e-17	0.05128	0.0818433	0.132025
713	713	AL603839.3	0.0905883	0.0131871	9.25731581351386e-12	0.0647221	0.116454	0.135926
714	714	EXO5	0.120933	0.00978407	1.48605213538205e-33	0.101742	0.140124	0.127804
715	715	AL603839.1	-0.0282716	0.00652272	1.55519729609702e-05	-0.0410658	-0.0154774	0.125052
716	716	AL603839.2	-0.037774	0.00671792	2.21938408896379e-08	-0.0509511	-0.024597	0.124162
717	717	ZNF684	-0.0852353	0.0116661	4.34842965595268e-13	-0.108118	-0.0623526	0.116176
718	718	AL356379.2	0.02386	0.00690649	0.000565543	0.0103131	0.037407	0.126417
719	719	RIMS3	0.0839559	0.00703973	1.87585092206557e-31	0.0701476	0.0977641	0.09805
720	720	AL031289.1	-0.0150792	0.00787015	0.0555465	-0.0305164	0.000357902	0.124678
721	721	NFYC-AS1	0.0107223	0.00975908	0.272067	-0.00841987	0.0298645	0.125876
722	722	NFYC	0.136754	0.0180476	5.98748893700735e-14	0.101354	0.172153	0.130374
723	723	KCNQ4	0.047038	0.00734797	2.02780516901468e-10	0.0326251	0.0614509	0.12455
724	724	CITED4	0.0358379	0.00770528	3.57897967508577e-06	0.0207242	0.0509516	0.117931
725	725	AL391730.2	-0.00694785	0.00657187	0.290578	-0.0198384	0.00594273	0.125034
726	726	CTPS1	0.1935	0.0134638	4.23199335431495e-44	0.167091	0.219908	0.0991554
727	727	SLFNL1-AS1	0.153258	0.0110158	1.61916382954493e-41	0.13165	0.174865	0.0904268
728	728	SLFNL1	0.033455	0.0075004	8.76122213374949e-06	0.0187431	0.0481668	0.129721
729	729	SCMH1	0.632409	0.0131518	3.50217736415386e-311	0.606612	0.658206	0.0739647
730	730	AC093151.8	-0.00857034	0.0103004	0.405513	-0.0287744	0.0116337	0.124009
731	731	FOXO6	0.0302452	0.00821335	0.000238841	0.0141349	0.0463555	0.130544
732	732	AC093151.2	0.0714826	0.00764028	2.76604518821108e-20	0.0564963	0.0864688	0.126851
733	733	EDN2	0.0117126	0.00725708	0.106736	-0.00252193	0.0259472	0.126936
734	734	HIVEP3	0.156817	0.0123972	5.36128352565588e-35	0.1325	0.181134	0.117881
735	735	FOXJ3	0.634443	0.0183214	1.34633749959596e-195	0.598506	0.67038	0.099199
736	736	AC096540.1	0.0326309	0.00689992	2.4570685170468e-06	0.0190969	0.046165	0.122633
737	737	RIMKLA	0.16832	0.0093026	1.33728191623921e-66	0.150073	0.186567	0.128238
738	738	ZMYND12	-0.075559	0.00726732	1.5611396997786e-24	-0.0898136	-0.0613043	0.113355
739	739	PPCS	-0.015166	0.00965326	0.116367	-0.0341006	0.00376864	0.125776
740	740	CCDC30	0.204584	0.019368	3.03283363778781e-25	0.166594	0.242573	0.13843
741	741	PPIH	0.166227	0.0090224	8.80171679583422e-69	0.14853	0.183925	0.115249
742	742	AC098484.4	0.0415114	0.00792277	1.82835129764005e-07	0.025971	0.0570517	0.128461
743	743	AC098484.2	0.0045707	0.00710982	0.520402	-0.00937506	0.0185165	0.125499
744	744	YBX1	0.248644	0.0127158	2.14427975128257e-76	0.223702	0.273585	0.104058
745	745	CLDN19	-0.0044812	0.00738933	0.544308	-0.0189752	0.0100128	0.124393
746	746	P3H1	0.0536846	0.0109199	9.74527850327008e-07	0.0322656	0.0751037	0.1233
747	747	C1orf50	0.0991525	0.00999303	1.51444487549681e-22	0.0795514	0.118754	0.133197
748	748	TMEM269	-0.00617631	0.00680569	0.364271	-0.0195255	0.0071729	0.124287
749	749	SVBP	0.0096434	0.0072829	0.185658	-0.00464184	0.0239286	0.127846
750	750	ERMAP	0.00351313	0.0138373	0.799615	-0.0236283	0.0306546	0.125968
751	751	AL512353.1	0.00205298	0.00748929	0.784027	-0.0126371	0.0167431	0.125558
752	752	ZNF691	0.0117906	0.00727186	0.105131	-0.0024729	0.0260542	0.124324
753	753	SLC2A1	-0.0215123	0.0073566	0.0035027	-0.0359421	-0.00708253	0.12544
754	754	SLC2A1-AS1	-0.0597741	0.00759967	6.7842484949056e-15	-0.0746806	-0.0448675	0.108822
755	755	FAM183A	0.0442838	0.00977548	6.34085246108726e-06	0.0251094	0.0634581	0.129281
756	756	EBNA1BP2	-0.0966552	0.0086623	7.04301689516843e-28	-0.113646	-0.0796643	0.126939
757	757	CFAP57	0.0442652	0.00909685	1.25338412660518e-06	0.026422	0.0621085	0.129473
758	758	TMEM125	0.00741872	0.00716708	0.300777	-0.00663936	0.0214768	0.126372
759	759	C1orf210	-0.00691389	0.00773027	0.371249	-0.0220766	0.00824881	0.124126
760	760	TIE1	0.0672257	0.00673006	8.06618731805018e-23	0.0540249	0.0804266	0.122459
761	761	MPL	-0.00267096	0.00663063	0.687134	-0.0156768	0.0103349	0.12546
762	762	AL139289.3	-0.0269929	0.00647926	3.26852464775363e-05	-0.0397018	-0.0142839	0.127182
763	763	AL139289.2	0.0133167	0.00739005	0.0717416	-0.00117875	0.0278121	0.127581
764	764	CDC20	-0.0253365	0.00656293	0.000117738	-0.0382095	-0.0124634	0.125267
765	765	ELOVL1	-0.0108276	0.0076142	0.155217	-0.0257627	0.00410747	0.12412
766	766	MED8	-0.054225	0.00833735	1.04967048060796e-10	-0.0705785	-0.0378715	0.12645
767	767	AL139289.1	0.0525806	0.00687428	3.50916115352521e-14	0.0390968	0.0660643	0.1076
768	768	SZT2	-0.00562169	0.0157687	0.721507	-0.0365516	0.0253082	0.12503
769	769	SZT2-AS1	-0.00144098	0.00677399	0.831571	-0.014728	0.0118461	0.125506
770	770	HYI	0.0466535	0.00933487	6.4487387663197e-07	0.0283434	0.0649636	0.121815
771	771	HYI-AS1	-0.00448806	0.00683534	0.511537	-0.0178954	0.00891931	0.12494
772	772	PTPRF	0.245476	0.0122037	3.06027645728958e-80	0.221539	0.269413	0.123737
773	773	KDM4A	0.184258	0.0126152	2.13663715395039e-45	0.159514	0.209003	0.128124
774	774	KDM4A-AS1	0.00749828	0.00762748	0.325729	-0.00746283	0.0224594	0.125577
775	775	ST3GAL3	0.467508	0.0132297	8.36854001203309e-202	0.441558	0.493458	0.098205
776	776	AL451062.1	0.0802568	0.00643773	4.44552806724496e-34	0.0676293	0.0928843	0.121503
777	777	ARTN	-0.0436865	0.0067785	1.5358718781866e-10	-0.0569824	-0.0303906	0.121482
778	778	AL357079.1	0.0445371	0.00744051	2.6650477565827e-09	0.0299427	0.0591315	0.13088
779	779	IPO13	-0.0716395	0.00743488	2.18266497404095e-21	-0.0862228	-0.0570561	0.125548
780	780	AL357079.2	0.0538646	0.00650121	2.4983221295328e-16	0.0411126	0.0666166	0.121632
781	781	DPH2	-0.0047489	0.00798581	0.552152	-0.0204129	0.0109151	0.125327
782	782	ATP6V0B	0.033291	0.0123792	0.00723724	0.00900939	0.0575727	0.128728
783	783	B4GALT2	0.0887799	0.00855874	1.9796616611545e-24	0.0719922	0.105568	0.132017
784	784	CCDC24	0.0608813	0.0117156	2.29604506724941e-07	0.0379014	0.0838612	0.132773
785	785	SLC6A9	0.0402263	0.00752195	1.02123764726036e-07	0.0254722	0.0549805	0.125507
786	786	AL139220.2	0.0573922	0.00657304	6.31615023479114e-18	0.0444994	0.0702851	0.124406
787	787	DMAP1	0.0357062	0.00915466	0.000100115	0.0177496	0.0536629	0.129828
788	788	ERI3	0.0474862	0.0174089	0.00644879	0.0133391	0.0816334	0.128694
789	789	RNF220	0.10098	0.00951883	1.93589571065907e-25	0.0823091	0.119651	0.127378
790	790	TMEM53	-0.0737802	0.0106593	6.48788984572115e-12	-0.0946882	-0.0528722	0.120877
791	791	ARMH1	0.146027	0.0129723	2.52568396707384e-28	0.120582	0.171471	0.122262
792	792	KIF2C	0.0897302	0.00865022	1.9835483992281e-24	0.072763	0.106697	0.126616
793	793	AL592166.1	0.0518822	0.00819028	3.10164093693987e-10	0.0358172	0.0679473	0.124865
794	794	RPS8	0.273011	0.0107536	1.8231429415565e-119	0.251918	0.294103	0.0979065
795	795	BEST4	0.00451559	0.00665645	0.497632	-0.00854088	0.0175721	0.12624
796	796	PLK3	0.13275	0.00694614	2.20192578796065e-73	0.119126	0.146375	0.0919497
797	797	TCTEX1D4	0.0074556	0.00670641	0.266432	-0.00569888	0.0206101	0.125268
798	798	BTBD19	0.18642	0.00863315	1.16003186552458e-90	0.169486	0.203354	0.0766488
799	799	PTCH2	0.00489319	0.00784658	0.532975	-0.0104977	0.0202841	0.126545
800	800	EIF2B3	-0.0456745	0.0137074	0.000882009	-0.0725613	-0.0187876	0.122143
801	801	HECTD3	0.0303167	0.00982598	0.00206857	0.0110433	0.0495902	0.126933
802	802	UROD	0.109451	0.00833378	1.8420207768126e-37	0.0931044	0.125797	0.0896773
803	803	ZSWIM5	0.101208	0.0138928	5.07387591687636e-13	0.0739577	0.128459	0.132845
804	804	LINC01144	0.000929656	0.00698385	0.894119	-0.012769	0.0146283	0.125694
805	805	HPDL	-0.0161087	0.00745226	0.0308006	-0.0307261	-0.00149129	0.121874
806	806	MUTYH	0.0513865	0.00996644	2.84476780949135e-07	0.0318375	0.0709354	0.127343
807	807	TOE1	0.000877295	0.00759624	0.908071	-0.0140226	0.0157771	0.125456
808	808	TESK2	0.103257	0.0108772	8.00919366340729e-21	0.081922	0.124593	0.13931
809	809	CCDC163	0.0344709	0.00770245	8.18028250179717e-06	0.0193627	0.049579	0.126743
810	810	MMACHC	0.0182704	0.00794359	0.0215782	0.0026892	0.0338516	0.124896
811	811	PRDX1	-0.00914802	0.0101471	0.367441	-0.0290514	0.0107554	0.124458
812	812	AKR1A1	-0.00278418	0.0132403	0.833475	-0.0287546	0.0231863	0.125502
813	813	NASP	0.106954	0.012392	1.46668065014952e-17	0.0826476	0.131261	0.143082
814	814	CCDC17	-0.0470762	0.00689228	1.20820602475752e-11	-0.0605952	-0.0335571	0.124753
815	815	GPBP1L1	0.369184	0.0199163	1.5626586707629e-69	0.330119	0.40825	0.142733
816	816	TMEM69	0.0373247	0.00985713	0.000158497	0.0179902	0.0566592	0.128763
817	817	IPP	0.0833007	0.0151377	4.35781085736053e-08	0.0536084	0.112993	0.131379
818	818	MAST2	0.29949	0.0155683	1.13019751720274e-73	0.268951	0.330029	0.0759868
819	819	PIK3R3	0.0338592	0.0118859	0.00444718	0.0105453	0.0571731	0.126609
820	820	AL358075.1	-0.0318294	0.00647354	9.71989229490013e-07	-0.0445271	-0.0191316	0.124328
821	821	AL358075.2	0.0868122	0.00701388	1.2471824922777e-33	0.0730545	0.10057	0.0898807
822	822	TSPAN1	0.294806	0.0131043	4.39195238010916e-96	0.2691	0.320512	0.0608492
823	823	P3R3URF	0.0120999	0.00690742	0.0800179	-0.00144891	0.0256486	0.126977
824	824	POMGNT1	0.106355	0.0100344	2.11623177276804e-25	0.0866723	0.126037	0.107994
825	825	LURAP1	0.134591	0.00893828	5.81694224871671e-48	0.117059	0.152123	0.115768
826	826	RAD54L	0.0807959	0.00717936	2.61473588476405e-28	0.0667138	0.0948781	0.121247
827	827	LRRC41	0.249836	0.0122976	1.22882285238378e-81	0.225715	0.273958	0.13354
828	828	UQCRH	0.132811	0.0158548	1.18902823992817e-16	0.101713	0.16391	0.132107
829	829	NSUN4	0.126984	0.0144018	3.05312459219235e-18	0.0987353	0.155233	0.123804
830	830	FAAH	-0.0398933	0.0100742	7.83069536393124e-05	-0.0596535	-0.0201331	0.132628
831	831	MKNK1-AS1	-0.022713	0.00689053	0.00100168	-0.0362286	-0.00919739	0.123901
832	832	MKNK1	0.210948	0.016155	4.55789795627669e-37	0.17926	0.242636	0.13249
833	833	MOB3C	-0.0318902	0.00678524	2.83067269591301e-06	-0.0451993	-0.0185811	0.122925
834	834	ATPAF1	0.153489	0.0161538	7.38864980193485e-21	0.121804	0.185174	0.151464
835	835	TEX38	-0.00808173	0.00652663	0.215802	-0.0208836	0.00472013	0.125412
836	836	EFCAB14-AS1	0.0263808	0.00689298	0.000134684	0.0128604	0.0399012	0.117775
837	837	EFCAB14	0.277715	0.0161012	3.61480272405351e-61	0.246133	0.309297	0.133024
838	838	CYP4B1	-0.0613127	0.00648595	1.15402570633874e-20	-0.0740347	-0.0485906	0.12751
839	839	CYP4A11	-0.0914576	0.00656045	9.91748269780825e-42	-0.104326	-0.0785894	0.133107
840	840	CYP4X1	0.0256991	0.00747454	0.000600826	0.011038	0.0403602	0.117081
841	841	CYP4Z1	0.0411026	0.00684053	2.32067648705844e-09	0.027685	0.0545201	0.120013
842	842	CYP4A22-AS1	-0.0794285	0.00738626	4.48747923405136e-26	-0.0939165	-0.0649406	0.127515
843	843	CYP4A22	-0.0810062	0.00674254	7.14009373715603e-32	-0.0942316	-0.0677809	0.131175
844	844	LINC00853	-0.0798687	0.00672856	3.50108791083669e-31	-0.0930666	-0.0666708	0.126983
845	845	PDZK1IP1	-0.065049	0.00929558	3.83294347970039e-12	-0.083282	-0.046816	0.137998
846	846	TAL1	0.00110264	0.00683032	0.871773	-0.0122949	0.0145002	0.125409
847	847	STIL	0.0958336	0.00911993	5.2633459990189e-25	0.0779451	0.113722	0.130738
848	848	CMPK1	0.307855	0.0156792	6.42196187718714e-77	0.2771	0.338609	0.124444
849	849	LINC01389	0.0177538	0.00687388	0.00989055	0.00427079	0.0312367	0.126635
850	850	FOXD2-AS1	-0.0120727	0.00666153	0.070131	-0.0251392	0.000993752	0.126588
851	851	FOXD2	0.0273984	0.00758144	0.000311174	0.0125276	0.0422692	0.125857
852	852	LINC01738	-0.00990072	0.00690209	0.151642	-0.023439	0.00363755	0.123419
853	853	TRABD2B	0.395161	0.0167777	2.58252518538803e-105	0.362252	0.42807	0.117583
854	854	AL691459.1	-0.0151915	0.00646836	0.0189685	-0.0278791	-0.00250396	0.125363
855	855	LINC02794	-0.0111186	0.0098167	0.257546	-0.0303738	0.0081366	0.122954
856	856	AL356289.1	-0.025857	0.00719328	0.000334917	-0.0399665	-0.0117476	0.123315
857	857	AL109659.1	-0.0481914	0.00967734	7.06514955447913e-07	-0.0671733	-0.0292096	0.1186
858	858	SLC5A9	-0.0563318	0.0098952	1.48837120397615e-08	-0.075741	-0.0369226	0.124029
859	859	AL109659.2	0.00953746	0.0065128	0.143281	-0.00323727	0.0223122	0.125207
860	860	SPATA6	0.421364	0.014569	9.29629908274873e-148	0.392787	0.449941	0.155077
861	861	AGBL4	0.299798	0.0121166	2.01382046801452e-114	0.276031	0.323564	0.0998413
862	862	BEND5	-0.0377759	0.00805983	3.01318364766235e-06	-0.0535851	-0.0219668	0.120538
863	863	AL645507.1	-0.00608706	0.00707129	0.389473	-0.0199572	0.00778312	0.125031
864	864	AC099788.1	-0.0461763	0.00863539	1.02389967450447e-07	-0.0631144	-0.0292383	0.125909
865	865	AL590432.1	0.0114951	0.00701632	0.101552	-0.00226727	0.0252574	0.125293
866	866	ELAVL4	-0.0144419	0.00730276	0.0481493	-0.0287661	-0.000117697	0.124596
867	867	AL592182.1	-0.0303135	0.00643283	2.66650480040617e-06	-0.0429314	-0.0176956	0.123916
868	868	LINC02808	-0.00384263	0.00679869	0.572017	-0.0171781	0.00949285	0.125174
869	869	FAF1	0.547192	0.0215688	2.73201005058733e-119	0.504886	0.589499	0.135084
870	870	AL049637.1	0.0637079	0.00681648	3.01374983298963e-20	0.0503376	0.0770783	0.118477
871	871	CDKN2C	0.019452	0.0079715	0.0147895	0.00381606	0.0350879	0.125894
872	872	C1orf185	-0.0472324	0.00676499	4.28730783861186e-12	-0.0605018	-0.033963	0.127512
873	873	LINC01562	-0.0142796	0.00747244	0.0561909	-0.0289366	0.000377434	0.126756
874	874	RNF11	0.338281	0.0161957	1.13373284094599e-85	0.306513	0.370048	0.115603
875	875	AL162430.2	0.047241	0.00643184	3.299380720385e-13	0.034625	0.0598569	0.121717
876	876	TTC39A	0.210973	0.010311	1.14547135605289e-82	0.190749	0.231198	0.131341
877	877	TTC39A-AS1	-0.0417044	0.00709434	5.04700073044823e-09	-0.0556198	-0.027789	0.12042
878	878	EPS15	0.62443	0.016306	3.44941455680126e-227	0.592447	0.656414	0.0903961
879	879	AC104170.2	-0.0276455	0.00646094	1.99235019455525e-05	-0.0403186	-0.0149725	0.124073
880	880	AC104170.1	-0.0985934	0.00696598	6.85309165707731e-43	-0.112257	-0.0849298	0.129953
881	881	OSBPL9	0.615726	0.0185744	4.35823460904468e-183	0.579293	0.652159	0.125079
882	882	NRDC	0.399958	0.0164033	1.29925671171852e-111	0.367783	0.432132	0.144994
883	883	AL050343.2	-0.0362531	0.00652763	3.27901542715156e-08	-0.0490569	-0.0234492	0.126487
884	884	AL050343.3	0.0290429	0.00718191	5.51260896751188e-05	0.0149557	0.04313	0.125408
885	885	RAB3B	0.0295939	0.00816943	0.000301043	0.0135697	0.045618	0.137065
886	886	TXNDC12	-0.0404947	0.0127774	0.00155777	-0.0655573	-0.0154322	0.119276
887	887	AL445685.1	-0.0347857	0.00697875	6.90026692509645e-07	-0.0484744	-0.0210971	0.122209
888	888	BTF3L4	0.321163	0.0147314	2.98792712332624e-92	0.292267	0.350058	0.14406
889	889	ZFYVE9	0.292954	0.0192077	4.39022783951026e-49	0.255278	0.330629	0.154254
890	890	CC2D1B	0.187833	0.0123078	3.83825507570553e-49	0.163691	0.211974	0.112333
891	891	AL513218.1	-0.0104012	0.00654285	0.112103	-0.0232349	0.00243247	0.125219
892	892	AL513218.2	-0.0076073	0.00655797	0.246222	-0.0204706	0.00525603	0.125097
893	893	ORC1	-0.0407086	0.00695299	5.80185080101763e-09	-0.0543467	-0.0270705	0.116332
894	894	PRPF38A	0.0993694	0.0114147	7.87046709213953e-18	0.0769796	0.121759	0.127964
895	895	TUT4	0.402008	0.0151535	1.82804109025648e-128	0.372285	0.431731	0.162193
896	896	AL591167.1	-0.000371006	0.00678897	0.956426	-0.0136874	0.0129454	0.125366
897	897	GPX7	0.0231127	0.00801264	0.00397354	0.00739609	0.0388294	0.133302
898	898	SHISAL2A	-0.0356788	0.00850878	2.91255318247862e-05	-0.0523693	-0.0189884	0.11305
899	899	COA7	0.011663	0.00817986	0.154121	-0.00438162	0.0277075	0.125742
900	900	ZYG11B	0.386122	0.0193161	2.29365787486438e-79	0.348234	0.42401	0.120641
901	901	ZYG11A	-0.0583425	0.00783214	1.54279975217843e-13	-0.073705	-0.0429799	0.133652
902	902	ECHDC2	0.23585	0.0193288	8.72101006806257e-33	0.197937	0.273763	0.113167
903	903	SCP2	0.0614187	0.0161765	0.000152157	0.0296889	0.0931485	0.129003
904	904	PODN	0.0715284	0.00702816	1.32880588756849e-23	0.0577428	0.085314	0.129808
905	905	SLC1A7	0.0211133	0.00671156	0.00168734	0.00794874	0.0342779	0.120441
906	906	CPT2	-0.0507467	0.00868939	6.33109091653528e-09	-0.0677907	-0.0337026	0.118896
907	907	AL606760.2	0.00153556	0.00676069	0.820351	-0.0117254	0.0147965	0.125592
908	908	CZIB	0.0294647	0.00871128	0.000736341	0.0123777	0.0465517	0.130997
909	909	AL606760.3	0.0385813	0.00676639	1.41323679476882e-08	0.0253092	0.0518534	0.124273
910	910	MAGOH	0.20696	0.01254	1.52093199070951e-56	0.182363	0.231557	0.11873
911	911	AL606760.1	-0.0650938	0.0067901	3.42320099518292e-21	-0.0784124	-0.0517751	0.117883
912	912	LRP8	-0.0251375	0.00682288	0.000237136	-0.0385204	-0.0117545	0.124184
913	913	LINC01771	-0.0516918	0.0064566	2.28875897801053e-15	-0.0643563	-0.0390273	0.121257
914	914	LINC02812	0.0590092	0.0064158	1.13154881340351e-19	0.0464248	0.0715936	0.116585
915	915	GLIS1	0.152444	0.0162559	2.26319522949895e-20	0.120559	0.18433	0.110356
916	916	NDC1	0.187876	0.01264	7.50320615556708e-47	0.163083	0.21267	0.143061
917	917	YIPF1	0.122375	0.0121283	3.07146796728994e-23	0.0985855	0.146164	0.128683
918	918	DIO1	-0.0914387	0.00772345	4.8700096105182e-31	-0.106588	-0.0762894	0.12642
919	919	HSPB11	0.316901	0.0134966	1.02528771706167e-104	0.290427	0.343374	0.15665
920	920	LRRC42	0.194018	0.0114288	1.80922486610576e-59	0.1716	0.216435	0.149309
921	921	TMEM59	0.162462	0.0170875	7.00737349526515e-21	0.128945	0.195979	0.146815
922	922	TCEANC2	0.170504	0.0127949	1.84664186488507e-38	0.145408	0.195601	0.13094
923	923	CDCP2	0.0161181	0.00656409	0.0141772	0.00324274	0.0289934	0.12401
924	924	CYB5RL	-0.0104298	0.00782931	0.183005	-0.0257869	0.00492723	0.124901
925	925	MRPL37	0.0256944	0.0108563	0.018064	0.00440016	0.0469887	0.126911
926	926	SSBP3	0.215441	0.0145134	9.64646038198327e-47	0.186973	0.243908	0.135959
927	927	SSBP3-AS1	0.0907528	0.00691419	2.02284381940942e-37	0.0771908	0.104315	0.105125
928	928	AL035415.1	-0.0194025	0.00647235	0.00276269	-0.0320979	-0.00670708	0.125428
929	929	AC099796.2	0.019706	0.00662125	0.00296341	0.00671857	0.0326935	0.125069
930	930	ACOT11	-0.018944	0.0132322	0.152439	-0.0448985	0.00701055	0.1227
931	931	FAM151A	-0.068745	0.00755351	2.63293620125448e-19	-0.083561	-0.053929	0.125479
932	932	AL590093.1	-0.0270065	0.00645947	3.06419649021628e-05	-0.0396766	-0.0143364	0.124646
933	933	MROH7	0.0779116	0.0114918	1.69936947477991e-11	0.0553706	0.100452	0.130365
934	934	TTC4	0.174326	0.0114393	5.28255553094748e-49	0.151888	0.196764	0.129055
935	935	PARS2	-0.0108269	0.00727694	0.136994	-0.0251005	0.00344663	0.124336
936	936	TTC22	-0.0636947	0.0100274	2.7742464408664e-10	-0.0833631	-0.0440262	0.116654
937	937	LEXM	-0.0115602	0.00732493	0.114722	-0.0259279	0.00280751	0.124778
938	938	DHCR24	0.0759281	0.0102712	2.33366557385764e-13	0.0557814	0.0960748	0.139141
939	939	AC096536.3	0.00758788	0.00686134	0.268944	-0.00587047	0.0210462	0.125421
940	940	AC096536.2	-0.0141281	0.00645843	0.0288504	-0.0267962	-0.00146	0.125023
941	941	DHCR24-DT	-0.0383497	0.00676655	1.72079272042852e-08	-0.0516222	-0.0250773	0.127016
942	942	AL590440.2	-0.0537317	0.0064053	1.08346445743143e-16	-0.0662956	-0.0411679	0.121355
943	943	TMEM61	-0.012054	0.00732568	0.100078	-0.0264231	0.00231514	0.123688
944	944	AL590440.1	-0.014289	0.00649572	0.0279702	-0.0270302	-0.00154775	0.125382
945	945	BSND	-0.0316391	0.00758879	3.2234773535887e-05	-0.0465243	-0.0167539	0.124466
946	946	PCSK9	0.0321679	0.00698704	4.47976678829206e-06	0.018463	0.0458728	0.125869
947	947	USP24	0.596586	0.015358	5.18001261943416e-232	0.566462	0.62671	0.0831742
948	948	MIR4422HG	0.0162894	0.00711027	0.0220977	0.00234274	0.030236	0.12504
949	949	AL603840.1	0.0723443	0.00722422	6.34850013015736e-23	0.0581742	0.0865145	0.132942
950	950	LINC01753	0.0343759	0.00661401	2.28605997797372e-07	0.0214027	0.0473492	0.121443
951	951	AC119674.1	0.0802686	0.0117793	1.34478032764092e-11	0.0571638	0.103373	0.125438
952	952	PLPP3	0.121587	0.0140972	1.54370850713787e-17	0.0939355	0.149238	0.113857
953	953	PRKAA2	0.447386	0.0170326	2.44189274434854e-126	0.413977	0.480795	0.128782
954	954	FYB2	0.346	0.0128113	2.62811142575271e-132	0.320871	0.371129	0.111117
955	955	C8A	-0.0485951	0.00639815	5.25795978338128e-14	-0.0611449	-0.0360452	0.125446
956	956	AL161740.1	-0.0105306	0.00649663	0.105233	-0.0232736	0.00221241	0.125198
957	957	DAB1	0.132632	0.0160756	3.29388547544085e-16	0.1011	0.164164	0.149211
958	958	DAB1-AS1	-0.0169009	0.00646559	0.00903531	-0.029583	-0.00421879	0.124752
959	959	AL445193.2	-0.0016939	0.00657475	0.796721	-0.0145901	0.0112023	0.125468
960	960	OMA1	-0.0288413	0.00698811	3.86461881492176e-05	-0.0425483	-0.0151343	0.11973
961	961	AL035411.3	-0.0367801	0.00646741	1.54005010110796e-08	-0.0494658	-0.0240944	0.127735
962	962	TACSTD2	0.0289942	0.0079455	0.000271713	0.0134093	0.0445791	0.129777
963	963	MYSM1	0.515735	0.0145639	2.31928395976055e-202	0.487169	0.544302	0.091415
964	964	AL136985.3	0.117852	0.0075783	7.90234772575097e-51	0.102988	0.132717	0.135774
965	965	JUN	0.288478	0.00945084	4.0299366272611e-161	0.26994	0.307015	0.117306
966	966	LINC01135	0.0692257	0.012786	7.11117736531778e-08	0.0441463	0.0943051	0.127793
967	967	AL136985.1	-0.0340173	0.00689313	8.86834225415649e-07	-0.047538	-0.0204966	0.121332
968	968	LINC02777	-0.0274124	0.0069745	8.8492259875082e-05	-0.0410927	-0.0137321	0.118896
969	969	LINC01358	0.0861427	0.00719199	1.06149309478008e-31	0.0720358	0.10025	0.101635
970	970	AL592431.1	0.00335087	0.00662885	0.61328	-0.00965148	0.0163532	0.12538
971	971	AC093425.1	0.0304803	0.00680027	7.92329004759255e-06	0.0171417	0.0438189	0.125894
972	972	FGGY	-0.06	0.0112537	1.11528522277593e-07	-0.0820739	-0.0379261	0.128743
973	973	AL035416.1	-0.00456436	0.00681638	0.5032	-0.0179345	0.00880579	0.125708
974	974	HOOK1	0.464951	0.0134496	3.98395550363693e-195	0.43857	0.491332	0.133905
975	975	CYP2J2	0.0210396	0.00822645	0.0106342	0.00490364	0.0371756	0.122811
976	976	C1orf87	0.0205624	0.00686824	0.00279797	0.00709049	0.0340342	0.130239
977	977	LINC02778	-0.00355301	0.00727096	0.625152	-0.0178148	0.0107088	0.124529
978	978	LINC01748	0.0521279	0.00993532	1.75887288818303e-07	0.0326401	0.0716158	0.124408
979	979	AC099792.1	0.176586	0.0110767	3.71456149326706e-53	0.154859	0.198313	0.119251
980	980	NFIA	0.513589	0.014728	7.58094900583559e-198	0.484701	0.542478	0.118389
981	981	NFIA-AS2	-0.0133131	0.0067505	0.048766	-0.0265541	-7.2159e-05	0.123858
982	982	NFIA-AS1	0.003823	0.00717296	0.594127	-0.0102466	0.0178926	0.126137
983	983	AC099791.3	0.0140482	0.00650845	0.0310444	0.00128197	0.0268144	0.126
984	984	AC099791.4	-0.00111745	0.00647065	0.862913	-0.0138095	0.0115746	0.125407
985	985	TM2D1	0.375315	0.0170455	7.50789962699852e-94	0.341881	0.40875	0.12927
986	986	AC099791.2	0.0145263	0.00709757	0.0408575	0.000604614	0.0284481	0.124437
987	987	PATJ	0.0316742	0.0204238	0.121139	-0.00838648	0.071735	0.125986
988	988	L1TD1	-0.0474176	0.00660643	1.09184995719968e-12	-0.0603759	-0.0344592	0.120284
989	989	KANK4	0.0653448	0.00773261	6.51893221824815e-17	0.0501775	0.0805121	0.127466
990	990	USP1	0.0537052	0.0105639	4.1414864907e-07	0.0329844	0.074426	0.133895
991	991	DOCK7	0.507939	0.0148758	1.52163454903444e-191	0.478761	0.537118	0.0990666
992	992	ANGPTL3	-0.0473474	0.00766797	8.42631096789911e-10	-0.062388	-0.0323069	0.125681
993	993	AC103923.1	-0.0356706	0.00844843	2.55823638408929e-05	-0.052242	-0.0190992	0.117845
994	994	ATG4C	0.142462	0.0148358	2.94325446933701e-21	0.113362	0.171562	0.150429
995	995	LINC01739	-0.0491639	0.0072299	1.48139585948689e-11	-0.0633452	-0.0349826	0.118313
996	996	AL162400.3	0.011093	0.00656758	0.091407	-0.00178914	0.0239752	0.124926
997	997	AL162400.2	-0.0123247	0.00650821	0.0584465	-0.0250905	0.000441006	0.125019
998	998	AC096543.1	0.0288881	0.00652104	1.0077957376011e-05	0.0160972	0.041679	0.124039
999	999	LINC00466	0.0358856	0.00704451	3.92801897886429e-07	0.0220679	0.0497033	0.128811
1000	1000	ALG6	0.190406	0.0123016	2.12199746204664e-50	0.166277	0.214535	0.122094
1001	1001	ITGB3BP	0.19848	0.0152952	1.18325894626477e-36	0.168479	0.228481	0.15153
1002	1002	BX004807.1	-0.0144322	0.0071413	0.0434546	-0.0284396	-0.000424705	0.121772
1003	1003	EFCAB7	0.218799	0.0133239	4.70051790915944e-56	0.192665	0.244934	0.159604
1004	1004	PGM1	-0.0297248	0.0130971	0.0233682	-0.0554144	-0.00403524	0.125213
1005	1005	ROR1	0.518433	0.0132769	2.21943979145768e-231	0.49239	0.544476	0.0454177
1006	1006	ROR1-AS1	0.0376835	0.0077133	1.13705584560797e-06	0.022554	0.052813	0.130515
1007	1007	AL445205.1	-0.0339407	0.00673882	5.28590452132841e-07	-0.0471588	-0.0207227	0.129289
1008	1008	UBE2U	0.0388984	0.00892532	1.39620060556373e-05	0.0213917	0.0564052	0.118363
1009	1009	CACHD1	-0.0320032	0.0148654	0.0314814	-0.0611614	-0.00284504	0.126938
1010	1010	RAVER2	0.1532	0.0119378	6.31472118257761e-36	0.129785	0.176616	0.164903
1011	1011	JAK1	0.499037	0.0141595	4.86250195324097e-201	0.471263	0.52681	0.108879
1012	1012	AK4	-0.0896969	0.00926408	1.41782649490653e-21	-0.107868	-0.0715256	0.129117
1013	1013	DNAJC6	0.170543	0.0149151	3.84686745063807e-29	0.141288	0.199799	0.144457
1014	1014	AL139294.1	0.00706616	0.00782858	0.366871	-0.00828944	0.0224218	0.125232
1015	1015	LEPROT	0.15467	0.00955498	1.25317138595386e-54	0.135928	0.173412	0.111931
1016	1016	LEPR	0.23901	0.0156814	4.99765153584961e-49	0.208251	0.269769	0.147149
1017	1017	PDE4B	-0.0409655	0.00797677	3.16901297195798e-07	-0.0566119	-0.0253191	0.110957
1018	1018	SGIP1	-0.0300157	0.00879309	0.000658897	-0.0472642	-0.0127671	0.113572
1019	1019	AL139147.1	0.0181078	0.00670115	0.00696252	0.00496367	0.031252	0.128917
1020	1020	TCTEX1D1	0.00771874	0.00652473	0.236989	-0.00507938	0.0205169	0.125349
1021	1021	INSL5	0.104773	0.00645322	6.33316974207411e-55	0.0921149	0.117431	0.0956298
1022	1022	WDR78	0.248636	0.0163392	6.92607722853702e-49	0.216587	0.280685	0.159322
1023	1023	MIER1	0.493738	0.0116722	1.44727271545225e-261	0.470843	0.516633	0.0929279
1024	1024	SLC35D1	0.0647107	0.0150504	1.81623914199955e-05	0.0351896	0.0942317	0.12845
1025	1025	C1orf141	0.0317673	0.00672918	2.55821285003737e-06	0.0185682	0.0449664	0.125176
1026	1026	IL23R	0.0871003	0.0070054	6.47953251919433e-34	0.0733594	0.100841	0.124289
1027	1027	IL12RB2	0.146967	0.00745807	2.81243852494676e-77	0.132338	0.161596	0.0768247
1028	1028	SERBP1	0.393539	0.0150427	1.54970315352823e-125	0.364033	0.423045	0.135309
1029	1029	LINC01702	-0.0801478	0.00699946	3.2410687605025e-29	-0.093877	-0.0664185	0.122454
1030	1030	GADD45A	-0.0109967	0.00940646	0.242557	-0.0294473	0.00745384	0.126243
1031	1031	GNG12	0.529913	0.0143668	4.82817684668219e-215	0.501733	0.558094	0.0782064
1032	1032	GNG12-AS1	0.313979	0.0138326	6.70643381141512e-99	0.286847	0.341111	0.0991018
1033	1033	DIRAS3	0.11074	0.00792081	6.0388962483886e-42	0.0952031	0.126276	0.124578
1034	1034	WLS	0.128266	0.017208	1.48923309551705e-13	0.0945128	0.162019	0.132522
1035	1035	RPE65	-0.0115318	0.00670025	0.0854314	-0.0246742	0.00161065	0.12422
1036	1036	DEPDC1	0.0159174	0.00652575	0.0148319	0.00311723	0.0287175	0.125869
1037	1037	DEPDC1-AS1	-0.0117799	0.00656204	0.0728203	-0.0246512	0.00109137	0.125455
1038	1038	AL033530.1	-0.0094063	0.00875074	0.282578	-0.0265706	0.00775804	0.124584
1039	1039	AL691520.1	-0.0171378	0.00672468	0.0109131	-0.0303281	-0.00394756	0.123997
1040	1040	LINC01707	0.0377787	0.00672664	2.30377349922852e-08	0.0245846	0.0509728	0.126264
1041	1041	LINC02791	0.0117269	0.0065468	0.0734465	-0.00111448	0.0245684	0.125505
1042	1042	LINC01758	-0.040913	0.0064268	2.5425184792751e-10	-0.0535191	-0.028307	0.128207
1043	1043	AL359894.1	-0.0158082	0.00647893	0.0148004	-0.0285165	-0.00309986	0.125552
1044	1044	LRRC7	-0.0924615	0.010602	6.8690445235415e-18	-0.113257	-0.071666	0.13673
1045	1045	LRRC40	0.474322	0.0155439	5.44750622384225e-161	0.443833	0.504811	0.107706
1046	1046	SRSF11	0.413749	0.0183664	1.23941076380842e-97	0.377723	0.449774	0.16534
1047	1047	ANKRD13C	0.471256	0.0193265	1.30435632302672e-111	0.433348	0.509165	0.143683
1048	1048	HHLA3	0.0684373	0.00804879	4.25041086469311e-17	0.0526497	0.0842248	0.126775
1049	1049	CTH	-0.0788512	0.00818117	2.12376191151992e-21	-0.0948984	-0.0628041	0.114828
1050	1050	AL354872.2	-0.0386005	0.00716085	8.09737569407632e-08	-0.0526463	-0.0245546	0.121087
1051	1051	LINC01788	-0.104005	0.00869667	1.31029295409864e-31	-0.121064	-0.086947	0.135738
1052	1052	PTGER3	-0.0764127	0.00735437	1.67127629964247e-24	-0.0908381	-0.0619873	0.116978
1053	1053	AL031429.1	-0.0715684	0.00890374	1.77967507319453e-15	-0.0890329	-0.054104	0.131359
1054	1054	ZRANB2-AS1	-0.0339176	0.00692183	1.05704315782955e-06	-0.0474946	-0.0203406	0.122053
1055	1055	ZRANB2	0.436041	0.0155934	5.92175823727704e-140	0.405455	0.466627	0.150251
1056	1056	ZRANB2-AS2	0.352248	0.0178873	2.52416641641344e-77	0.317163	0.387334	0.137615
1057	1057	NEGR1	0.0638998	0.0102596	6.03691741051021e-10	0.043776	0.0840237	0.114601
1058	1058	AL354949.1	-0.0316378	0.0064633	1.08458818472383e-06	-0.0443154	-0.0189602	0.125049
1059	1059	AL513166.1	0.127831	0.00914106	5.66064952103354e-42	0.109901	0.145761	0.113964
1060	1060	AL583808.1	-0.0212323	0.00659131	0.00130246	-0.034161	-0.00830362	0.127199
1061	1061	LINC02796	-0.00128762	0.00654993	0.844177	-0.0141352	0.0115599	0.12549
1062	1062	LINC02797	0.00293339	0.00671402	0.662241	-0.010236	0.0161028	0.125515
1063	1063	LINC01360	0.0034151	0.00683298	0.617288	-0.00998761	0.0168178	0.126028
1064	1064	LINC02238	0.0147039	0.00698062	0.0353291	0.00101157	0.0283963	0.127005
1065	1065	AL591463.1	-0.032275	0.0068529	2.70003543463543e-06	-0.0457168	-0.0188332	0.122633
1066	1066	LRRIQ3	0.00300761	0.00879388	0.732387	-0.0142414	0.0202566	0.125359
1067	1067	FPGT	0.125551	0.0132068	7.08742401292556e-21	0.0996457	0.151455	0.136494
1068	1068	TNNI3K	0.0256004	0.00849418	0.0026206	0.00893928	0.0422615	0.129686
1069	1069	AC093158.1	0.0221304	0.00676841	0.00110009	0.00885434	0.0354065	0.127409
1070	1070	LRRC53	0.0580156	0.00763994	5.30419146399581e-14	0.04303	0.0730011	0.117618
1071	1071	ERICH3	0.0141071	0.00704048	0.0452726	0.000297349	0.0279168	0.124905
1072	1072	AC135803.1	0.0650857	0.00723612	6.64824458187252e-19	0.0508923	0.0792792	0.131708
1073	1073	CRYZ	0.316441	0.01381	1.64170453281027e-100	0.289353	0.343528	0.117419
1074	1074	TYW3	0.266746	0.0132597	3.0173418016058e-80	0.240738	0.292755	0.113951
1075	1075	SLC44A5	0.0289281	0.00955446	0.0025059	0.0101867	0.0476696	0.138358
1076	1076	ACADM	-0.0338544	0.0136737	0.0133958	-0.0606751	-0.00703373	0.126264
1077	1077	RABGGTB	0.290506	0.0113291	1.84050567026769e-121	0.268284	0.312728	0.0874328
1078	1078	MSH4	0.0229963	0.00802666	0.00422562	0.00725224	0.0387404	0.12843
1079	1079	ASB17	0.0552455	0.0072932	6.10692851133905e-14	0.0409401	0.069551	0.123062
1080	1080	AC092813.1	0.039301	0.00747655	1.66986009831573e-07	0.0246359	0.0539661	0.122631
1081	1081	AC092813.2	-0.0403121	0.00644627	5.16415039150848e-10	-0.0529563	-0.0276678	0.12308
1082	1082	ST6GALNAC3	-0.0334391	0.00650857	3.13017956235905e-07	-0.0462055	-0.0206727	0.123133
1083	1083	AC104458.1	-0.026718	0.00648275	3.96290093860446e-05	-0.0394338	-0.0140022	0.123435
1084	1084	ST6GALNAC5	0.000576745	0.0065775	0.930139	-0.0123249	0.0134784	0.125427
1085	1085	AL035409.1	-0.00197661	0.00675025	0.769698	-0.0152171	0.0112639	0.125477
1086	1086	PIGK	0.207517	0.0147862	3.08601858897387e-42	0.178514	0.23652	0.131948
1087	1087	AC093433.2	0.0266776	0.00705584	0.000162102	0.0128378	0.0405175	0.126463
1088	1088	AK5	-0.0251416	0.00807052	0.00187149	-0.0409718	-0.00931133	0.116819
1089	1089	AC093575.1	0.00509291	0.00647934	0.431973	-0.00761619	0.017802	0.124916
1090	1090	AC118549.1	0.487481	0.0163224	1.28403818707064e-155	0.455465	0.519497	0.134994
1091	1091	USP33	0.359414	0.0209479	1.27534387851658e-60	0.318325	0.400503	0.174874
1092	1092	MIGA1	0.255171	0.0167887	8.83729577586317e-49	0.22224	0.288101	0.158581
1093	1093	NEXN-AS1	0.00388022	0.00735205	0.597731	-0.0105406	0.0183011	0.125858
1094	1094	NEXN	0.142108	0.00999226	2.86473575487165e-43	0.122509	0.161708	0.13802
1095	1095	FUBP1	0.526702	0.0133152	4.97290032449391e-238	0.500585	0.55282	0.119756
1096	1096	DNAJB4	0.181325	0.00888399	2.45139681496605e-82	0.163899	0.198751	0.0909096
1097	1097	GIPC2	0.0354545	0.0155754	0.0229612	0.00490374	0.0660053	0.124452
1098	1098	AC103591.3	0.0388921	0.00695968	2.69947866535723e-08	0.0252408	0.0525433	0.114476
1099	1099	AC096531.2	-0.0512193	0.0098782	2.4504860652362e-07	-0.0705957	-0.0318429	0.110542
1100	1100	PTGFR	0.000944447	0.00984417	0.923581	-0.0183647	0.0202536	0.125826
1101	1101	IFI44L	0.179562	0.00794104	2.97106941911005e-98	0.163986	0.195138	0.0930627
1102	1102	IFI44	0.201882	0.00969005	2.51664678735193e-85	0.182876	0.220889	0.135951
1103	1103	ADGRL4	0.020493	0.00712464	0.0040771	0.00651824	0.0344678	0.129784
1104	1104	LINC02792	0.0240706	0.00651244	0.000226482	0.0112966	0.0368447	0.124953
1105	1105	AC099671.1	0.00640022	0.00688423	0.352673	-0.00710305	0.0199035	0.125983
1106	1106	AL136234.1	-0.00860248	0.0103949	0.40804	-0.0289918	0.0117868	0.124059
1107	1107	LINC01781	0.157318	0.015593	3.08877870707247e-23	0.126733	0.187903	0.141743
1108	1108	ADGRL2	0.449185	0.0152549	4.88235732534005e-152	0.419262	0.479107	0.132353
1109	1109	AL138799.4	-0.0274872	0.00666806	3.94867430408781e-05	-0.0405664	-0.0144079	0.122071
1110	1110	AC117944.1	-0.00951751	0.00654554	0.146134	-0.0223565	0.00332145	0.125539
1111	1111	AL157944.1	-0.025895	0.00703207	0.000238858	-0.0396883	-0.0121018	0.123431
1112	1112	LINC01362	0.0382775	0.0073088	1.85141398964289e-07	0.0239415	0.0526136	0.130897
1113	1113	LINC01361	-0.0389947	0.0068961	1.85301337410429e-08	-0.0525213	-0.0254682	0.124035
1114	1114	AC116099.1	-0.00513134	0.0076863	0.504489	-0.0202078	0.00994514	0.125019
1115	1115	LINC01712	-0.00345813	0.00694158	0.61843	-0.0170739	0.0101576	0.125206
1116	1116	LINC01725	-0.0313191	0.0125057	0.0123666	-0.0558486	-0.00678959	0.120789
1117	1117	AL035706.1	0.0329893	0.00725573	5.86857316094903e-06	0.0187574	0.0472213	0.126773
1118	1118	TTLL7	0.386467	0.0101201	4.77601612758785e-225	0.366616	0.406318	0.0641231
1119	1119	AC104454.2	-0.00702455	0.00676814	0.299484	-0.0203001	0.00625101	0.125786
1120	1120	AL359504.2	0.0783245	0.00873009	8.10757081289518e-19	0.0612007	0.0954484	0.124919
1121	1121	PRKACB	0.335807	0.0162513	4.16767518215154e-84	0.303931	0.367684	0.145402
1122	1122	SAMD13	0.0749564	0.00816402	1.30626625615225e-19	0.0589429	0.09097	0.129205
1123	1123	DNASE2B	-0.0306049	0.0064808	2.53926127583661e-06	-0.0433169	-0.017893	0.123776
1124	1124	RPF1	-0.0527465	0.00960313	4.61128172673484e-08	-0.0715828	-0.0339102	0.11915
1125	1125	GNG5	0.180222	0.0117224	8.59448183562964e-50	0.157229	0.203215	0.115683
1126	1126	SPATA1	0.0879925	0.0121845	7.97750791505464e-13	0.0640928	0.111892	0.133886
1127	1127	CTBS	0.0367368	0.0118541	0.00197555	0.0134854	0.0599882	0.130036
1128	1128	AL359762.1	-0.0355356	0.00674617	1.57448995258265e-07	-0.0487681	-0.0223031	0.119459
1129	1129	AL359762.2	0.00475789	0.00648221	0.463063	-0.00795684	0.0174726	0.125483
1130	1130	LINC01555	-0.0336951	0.00684551	9.45783373299337e-07	-0.0471224	-0.0202678	0.123007
1131	1131	SSX2IP	0.13017	0.0147511	2.8632516754515e-18	0.101236	0.159104	0.115981
1132	1132	LPAR3	-0.0201967	0.00670533	0.00263655	-0.0333491	-0.00704434	0.123515
1133	1133	MCOLN2	0.0172307	0.00682852	0.0117227	0.00383669	0.0306247	0.122767
1134	1134	WDR63	0.00975291	0.0098439	0.321957	-0.00955564	0.0290615	0.127703
1135	1135	MCOLN3	0.130709	0.0123405	2.27557242031834e-25	0.106503	0.154914	0.102993
1136	1136	SYDE2	-0.0328835	0.0115469	0.00445902	-0.0555323	-0.0102347	0.121966
1137	1137	C1orf52	0.214625	0.015181	8.2791471466326e-43	0.184848	0.244402	0.134325
1138	1138	BCL10	0.0103629	0.00783485	0.18614	-0.00500501	0.0257308	0.125206
1139	1139	AL078459.1	0.114565	0.00931894	3.14419534807546e-33	0.0962865	0.132844	0.117916
1140	1140	DDAH1	0.372975	0.0158412	3.1676390148419e-105	0.341903	0.404047	0.136455
1141	1141	AL360219.1	0.026432	0.00715035	0.00022603	0.0124067	0.0404572	0.125251
1142	1142	AC092807.3	-0.0144264	0.00713149	0.043251	-0.0284146	-0.000438158	0.122143
1143	1143	CCN1	0.117129	0.00848128	4.93282509559847e-41	0.100493	0.133764	0.120919
1144	1144	ZNHIT6	0.306457	0.0147582	8.11805876514891e-85	0.277509	0.335405	0.135217
1145	1145	COL24A1	0.0170879	0.00744557	0.0218622	0.00248356	0.0316922	0.130227
1146	1146	LINC02795	-0.00357776	0.00900494	0.691192	-0.0212407	0.0140852	0.124851
1147	1147	ODF2L	0.455203	0.0127409	5.06606107949036e-205	0.430212	0.480194	0.163061
1148	1148	CLCA2	-0.049305	0.00639811	2.28733558620423e-14	-0.0618547	-0.0367552	0.122147
1149	1149	CLCA1	-0.00247772	0.00662264	0.708359	-0.0154679	0.0105125	0.125314
1150	1150	CLCA4	0.0339929	0.00646731	1.67386667547745e-07	0.0213074	0.0466784	0.122043
1151	1151	CLCA4-AS1	0.0141323	0.00822628	0.0860037	-0.00200334	0.0302679	0.12694
1152	1152	AL049597.2	0.00703811	0.00663496	0.288962	-0.00597623	0.0200524	0.12548
1153	1153	SH3GLB1	0.296513	0.0152992	3.33449475085199e-75	0.266504	0.326522	0.133432
1154	1154	AL355981.1	-0.0167869	0.00648536	0.00973078	-0.0295078	-0.00406599	0.125156
1155	1155	SELENOF	0.525614	0.0139604	1.85439421417363e-221	0.498231	0.552997	0.123836
1156	1156	HS2ST1	0.245137	0.0198665	1.85613395313599e-33	0.206169	0.284104	0.103047
1157	1157	AL121989.1	-0.000611569	0.00657753	0.925933	-0.0135133	0.0122901	0.125419
1158	1158	LINC01140	0.00030432	0.00755216	0.967862	-0.0145091	0.0151177	0.125438
1159	1159	LINC02801	0.0447173	0.00682808	7.82356597492742e-11	0.0313242	0.0581104	0.117338
1160	1160	LMO4	0.00376758	0.0108537	0.728545	-0.0175217	0.0250568	0.12608
1161	1161	LINC01364	0.000483661	0.00661713	0.941742	-0.0124957	0.013463	0.125438
1162	1162	PKN2-AS1	0.133284	0.0114559	4.55427411802135e-30	0.110813	0.155754	0.121606
1163	1163	PKN2	0.602111	0.0200301	3.54222718596667e-157	0.562822	0.641399	0.13494
1164	1164	GTF2B	0.121931	0.0143102	3.66542532344419e-17	0.0938617	0.15	0.143215
1165	1165	KYAT3	0.00638968	0.0162269	0.693803	-0.0254389	0.0382183	0.12597
1166	1166	RBMXL1	0.0639411	0.00686931	4.24204535002024e-20	0.0504671	0.0774151	0.124843
1167	1167	GBP3	0.19839	0.0109541	9.88124142278357e-67	0.176904	0.219877	0.105779
1168	1168	GBP1	0.0957912	0.00866325	2.01395022381937e-27	0.0787985	0.112784	0.118711
1169	1169	GBP2	0.0987568	0.00878226	2.86052919406839e-28	0.0815306	0.115983	0.126354
1170	1170	AC104459.1	0.0974713	0.00897646	1.55873575619388e-26	0.0798642	0.115078	0.12867
1171	1171	GBP7	0.0293515	0.00696481	2.64868292456863e-05	0.0156901	0.0430128	0.119046
1172	1172	GBP4	-0.00667332	0.00744728	0.37035	-0.021281	0.00793433	0.1246
1173	1173	AC099063.4	0.00444861	0.00654715	0.496939	-0.00839349	0.0172907	0.125628
1174	1174	GBP5	0.0322275	0.00648285	7.38581054547418e-07	0.0195115	0.0449435	0.123994
1175	1175	AC099063.1	0.0224985	0.0065814	0.000645806	0.00958926	0.0354078	0.125108
1176	1176	GBP6	0.0454255	0.00649719	4.01149457799189e-12	0.0326814	0.0581696	0.123583
1177	1177	AL596214.1	0.117351	0.0100982	5.2600027676753e-30	0.0975438	0.137159	0.116996
1178	1178	LRRC8B	0.355088	0.0116127	3.93814640007444e-161	0.33231	0.377866	0.0582843
1179	1179	LRRC8C-DT	0.00979519	0.00779497	0.209084	-0.00549443	0.0250848	0.12602
1180	1180	AC093423.2	-0.0188479	0.00665081	0.00465704	-0.0318933	-0.00580244	0.123958
1181	1181	LRRC8C	0.113804	0.00834507	4.17789359429401e-40	0.0974349	0.130172	0.105978
1182	1182	AC099568.2	-0.0365726	0.00672638	6.26722420297496e-08	-0.0497662	-0.023379	0.119979
1183	1183	LRRC8D	0.100889	0.0184225	5.04672667047536e-08	0.0647541	0.137025	0.127432
1184	1184	AL391497.1	-0.0339088	0.00714185	2.24240443334908e-06	-0.0479174	-0.0199003	0.125403
1185	1185	ZNF326	0.268534	0.0181543	1.90943345965404e-46	0.232925	0.304144	0.143545
1186	1186	AC098656.1	-0.0724637	0.00858791	7.21859178316548e-17	-0.0893086	-0.0556187	0.123428
1187	1187	AL627316.1	0.00966689	0.00668912	0.148611	-0.00345367	0.0227875	0.125334
1188	1188	LINC02609	0.0640718	0.0089169	1.03217703147597e-12	0.0465815	0.0815621	0.133386
1189	1189	LINC02788	-0.0322764	0.00704617	5.0004581004025e-06	-0.0460973	-0.0184555	0.122284
1190	1190	LINC01763	-0.0307606	0.0064903	2.33719044636821e-06	-0.0434913	-0.01803	0.124047
1191	1191	AC091614.1	-0.0116537	0.00663076	0.0790254	-0.0246598	0.00135244	0.125527
1192	1192	ZNF644	0.793081	0.0165526	2.49431484730788e-309	0.760613	0.825548	0.10071
1193	1193	HFM1	0.150089	0.0101283	1.31519189890918e-46	0.130223	0.169956	0.113146
1194	1194	CDC7	0.0680044	0.00767351	2.08245463158869e-18	0.052953	0.0830558	0.127725
1195	1195	TGFBR3	-0.0124242	0.0107332	0.247227	-0.0334771	0.0086288	0.125601
1196	1196	BRDT	-0.00885988	0.00764862	0.246892	-0.0238625	0.0061427	0.123583
1197	1197	EPHX4	-0.0227832	0.00655604	0.000524503	-0.0356427	-0.00992363	0.123241
1198	1198	BTBD8	0.20983	0.0135305	1.39435967132077e-50	0.18329	0.23637	0.15373
1199	1199	AC104836.1	-0.0222392	0.00661711	0.00079566	-0.0352186	-0.00925992	0.124925
1200	1200	C1orf146	0.070832	0.00745526	7.48774552596466e-21	0.0562087	0.0854554	0.123157
1201	1201	GLMN	0.231294	0.0118755	7.69919442252245e-76	0.208	0.254587	0.14192
1202	1202	RPAP2	0.196017	0.0218538	8.27745858588009e-19	0.153151	0.238883	0.134989
1203	1203	GFI1	0.0100501	0.00673886	0.136067	-0.00316804	0.0232682	0.126229
1204	1204	EVI5	0.481909	0.0185194	2.17495952496063e-124	0.445583	0.518234	0.145682
1205	1205	RPL5	0.34391	0.0144129	1.19975610652707e-107	0.31564	0.372181	0.0929061
1206	1206	DIPK1A	0.0911255	0.0141737	1.69630625788408e-10	0.0633243	0.118927	0.117814
1207	1207	AC093577.1	0.0657184	0.00706398	4.40633344723165e-20	0.0518626	0.0795742	0.106643
1208	1208	MTF2	0.529533	0.0167614	5.93240355389143e-170	0.496656	0.56241	0.134961
1209	1209	TMED5	0.151582	0.0120629	1.39986780999966e-34	0.12792	0.175243	0.110128
1210	1210	CCDC18	0.0514189	0.0118674	1.56557733156969e-05	0.0281413	0.0746964	0.124097
1211	1211	CCDC18-AS1	0.189186	0.0174317	1.63270250841009e-26	0.154994	0.223378	0.162128
1212	1212	DR1	0.0743986	0.0128393	8.26035745266399e-09	0.0492146	0.0995826	0.125557
1213	1213	FNBP1L	0.612864	0.0172904	1.38295383215887e-202	0.578949	0.646779	0.1027
1214	1214	BCAR3	0.0798773	0.0127358	4.60013937453051e-10	0.0548963	0.104858	0.132562
1215	1215	AL109613.1	-0.0171571	0.00809829	0.0342804	-0.0330417	-0.00127249	0.125367
1216	1216	AL049796.1	0.0148981	0.00716751	0.03782	0.000839197	0.0289571	0.126522
1217	1217	DNTTIP2	-0.0428235	0.00811511	1.49597460602907e-07	-0.0587411	-0.026906	0.122054
1218	1218	GCLM	0.0737997	0.011297	8.69708889607062e-11	0.051641	0.0959584	0.117969
1219	1219	ABCA4	0.00014517	0.00695079	0.98334	-0.0134886	0.013779	0.125482
1220	1220	ARHGAP29	0.466017	0.012586	3.00796116860749e-216	0.44133	0.490704	0.144233
1221	1221	ARHGAP29-AS1	-0.0215008	0.00817117	0.00858913	-0.0375284	-0.00547328	0.123256
1222	1222	AC097059.1	0.0284181	0.00709164	6.42998206566069e-05	0.0145081	0.0423282	0.131348
1223	1223	AC118469.2	-0.0288318	0.00645156	8.42480573459837e-06	-0.0414864	-0.0161772	0.124279
1224	1224	ABCD3	0.498252	0.0137916	1.52359669526035e-204	0.471198	0.525305	0.0559094
1225	1225	F3	0.109815	0.00711923	4.29094796220444e-50	0.0958507	0.123779	0.11142
1226	1226	AC093117.1	0.0606454	0.0065096	3.94972880166939e-20	0.047877	0.0734139	0.122915
1227	1227	SLC44A3	0.284705	0.0139201	1.25549226507625e-82	0.257401	0.312009	0.136475
1228	1228	CNN3	0.436357	0.0141283	1.35270544834812e-163	0.408644	0.464069	0.0668375
1229	1229	AC105942.1	-0.0247978	0.0130667	0.0579072	-0.0504279	0.000832183	0.124455
1230	1230	ALG14	0.075798	0.0129783	6.32188890332731e-09	0.0503413	0.101255	0.130189
1231	1231	AC095033.1	0.00621788	0.00679254	0.360123	-0.00710551	0.0195413	0.126727
1232	1232	TLCD4	0.262303	0.0112632	2.60370499578854e-103	0.240211	0.284396	0.0915623
1233	1233	AC092802.1	-0.0518649	0.00721332	9.96742844515183e-13	-0.0660136	-0.0377161	0.114871
1234	1234	RWDD3	0.0753012	0.0106394	2.20158753239929e-12	0.0544323	0.09617	0.121284
1235	1235	AC092802.2	0.0749298	0.00727613	4.13673054675002e-24	0.0606578	0.0892018	0.124456
1236	1236	AC092802.4	-0.0555665	0.00658071	6.90097960262817e-17	-0.0684745	-0.0426586	0.120318
1237	1237	AL445218.1	-0.0153919	0.00661083	0.0200235	-0.0283589	-0.00242492	0.125155
1238	1238	LINC02607	0.02685	0.00697095	0.000122028	0.0131766	0.0405233	0.122269
1239	1239	LINC02790	0.0289293	0.00715348	5.50770346311899e-05	0.0148979	0.0429607	0.129065
1240	1240	LINC01787	0.0259258	0.00694546	0.000196144	0.0123024	0.0395491	0.126163
1241	1241	PTBP2	0.493826	0.0127223	9.75996179060991e-232	0.468872	0.518781	0.111015
1242	1242	DPYD	0.582896	0.016783	1.09040799556387e-196	0.549977	0.615815	0.107695
1243	1243	DPYD-AS1	-0.0528419	0.00697342	5.98393346605257e-14	-0.0665201	-0.0391637	0.116462
1244	1244	LINC01776	0.0569876	0.0069717	6.07941649625698e-16	0.0433127	0.0706624	0.126269
1245	1245	SNX7	0.375364	0.0136555	4.20772409280058e-136	0.348579	0.402149	0.11438
1246	1246	PLPPR5	-0.0122161	0.00653292	0.0616803	-0.0250303	0.000598104	0.124948
1247	1247	AL445433.2	-0.0115024	0.00674807	0.0884771	-0.0247386	0.0017338	0.125083
1248	1248	PLPPR4	-0.0653273	0.00691621	1.23615824412644e-20	-0.0788933	-0.0517613	0.122433
1249	1249	LINC01708	-0.0268659	0.00685628	9.29534068753757e-05	-0.0403143	-0.0134175	0.126848
1250	1250	PALMD	-0.0363141	0.0080949	7.7820152653128e-06	-0.0521921	-0.0204362	0.119695
1251	1251	FRRS1	0.022038	0.0102836	0.0322649	0.00186691	0.0422091	0.126393
1252	1252	AGL	0.148322	0.0150068	2.17922475306654e-22	0.118887	0.177758	0.129681
1253	1253	AC118553.1	-0.0521691	0.00655925	3.44253415227029e-15	-0.0650349	-0.0393033	0.125282
1254	1254	SLC35A3	0.437521	0.015359	3.53474386881042e-144	0.407395	0.467648	0.122327
1255	1255	MFSD14A	0.354744	0.0121529	5.55635716893482e-150	0.330906	0.378581	0.113093
1256	1256	AC093019.2	0.0476279	0.00773337	9.2923838410104e-10	0.0324591	0.0627967	0.123093
1257	1257	SASS6	0.0698619	0.0086897	1.75829984064399e-15	0.0528172	0.0869065	0.122618
1258	1258	TRMT13	0.298434	0.0161978	9.00459744466089e-69	0.266662	0.330205	0.141034
1259	1259	LRRC39	-0.0105238	0.00824678	0.202105	-0.0266997	0.00565207	0.125097
1260	1260	DBT	0.0127206	0.0116719	0.275947	-0.0101736	0.0356149	0.127198
1261	1261	AL445928.2	0.0338695	0.00773649	1.27766860959758e-05	0.0186945	0.0490445	0.128551
1262	1262	RTCA-AS1	-0.0935456	0.00815224	2.5032460262117e-29	-0.109536	-0.0775552	0.119161
1263	1263	RTCA	0.161824	0.0144426	4.35795365618685e-28	0.133495	0.190153	0.113677
1264	1264	CDC14A	0.0680292	0.0103332	6.25010675195053e-11	0.0477608	0.0882976	0.125615
1265	1265	AL589990.1	-0.037444	0.00757083	8.39589357015605e-07	-0.052294	-0.022594	0.132414
1266	1266	LINC01349	-0.0787018	0.0072407	1.38363488965533e-26	-0.0929042	-0.0644993	0.125486
1267	1267	AC099670.3	-0.0420663	0.00671133	4.71872418543711e-10	-0.0552305	-0.0289022	0.123202
1268	1268	VCAM1	0.345997	0.00728711	5.28271620276553e-289	0.331702	0.360292	0.0479751
1269	1269	EXTL2	0.120703	0.0160558	9.32161238751235e-14	0.0892096	0.152196	0.123747
1270	1270	AC104506.1	0.00473678	0.00790117	0.548923	-0.0107612	0.0202347	0.125741
1271	1271	SLC30A7	0.537411	0.0138787	7.56563282967407e-231	0.510188	0.564634	0.087813
1272	1272	DPH5	0.00826781	0.0121029	0.494627	-0.0154717	0.0320073	0.126295
1273	1273	AC093157.2	0.000496211	0.00651063	0.939257	-0.0122743	0.0132667	0.125416
1274	1274	AC093157.1	0.173841	0.0129477	5.49240042428155e-39	0.148445	0.199238	0.117162
1275	1275	AL109741.1	-0.0183667	0.00649107	0.00472119	-0.0310988	-0.00563455	0.12436
1276	1276	S1PR1	0.0194442	0.00724871	0.00738554	0.00522601	0.0336624	0.129152
1277	1277	LINC01307	0.0601428	0.00723009	1.91601746812769e-16	0.0459611	0.0743245	0.100207
1278	1278	LINC01709	-0.0123594	0.00661841	0.0620285	-0.0253413	0.000622473	0.126231
1279	1279	OLFM3	-0.0177669	0.0075978	0.0194896	-0.0326698	-0.00286405	0.123093
1280	1280	AC114485.1	0.0164325	0.00714423	0.0215727	0.00241928	0.0304458	0.127982
1281	1281	AC099567.1	-0.0393186	0.0069054	1.47976406962205e-08	-0.0528634	-0.0257738	0.120798
1282	1282	COL11A1	0.042494	0.00805674	1.51753445822697e-07	0.0266909	0.058297	0.130976
1283	1283	AC095032.1	0.109637	0.00966038	9.58931747729662e-29	0.0906887	0.128586	0.129427
1284	1284	RNPC3	-0.00755583	0.0116372	0.516251	-0.0303819	0.0152703	0.124539
1285	1285	AMY2B	0.14273	0.0122423	3.51056509853352e-30	0.118717	0.166743	0.134735
1286	1286	AMY2A	-0.0250351	0.00662845	0.000164713	-0.0380366	-0.0120335	0.124062
1287	1287	AL591888.1	-0.00581249	0.00671486	0.386833	-0.0189835	0.00735856	0.125456
1288	1288	LINC01676	-0.0348642	0.00688883	4.66254908764829e-07	-0.0483765	-0.0213519	0.124241
1289	1289	LINC01677	0.0475852	0.00659752	8.5101021150848e-13	0.0346444	0.0605261	0.120827
1290	1290	AL355306.2	-0.0196274	0.00670936	0.00348991	-0.0327877	-0.00646712	0.125231
1291	1291	LINC01661	-0.0588431	0.00668041	3.29523898369365e-18	-0.0719466	-0.0457396	0.118234
1292	1292	PRMT6	-0.0217347	0.00727904	0.00287095	-0.0360123	-0.00745701	0.121165
1293	1293	NTNG1	-0.0241853	0.00657104	0.000240587	-0.0370742	-0.0112963	0.123918
1294	1294	VAV3	-0.0628034	0.0125354	6.09236736630797e-07	-0.0873924	-0.0382144	0.106682
1295	1295	VAV3-AS1	-0.0116012	0.00678538	0.0875131	-0.0249105	0.00170818	0.123275
1296	1296	LINC02785	-0.0919973	0.00738203	4.6381830303301e-34	-0.106477	-0.0775176	0.117673
1297	1297	SLC25A24	0.222303	0.0136036	1.50467428425051e-55	0.19562	0.248986	0.131418
1298	1298	AL359258.2	-0.00429682	0.00744864	0.564117	-0.0189071	0.0103135	0.124288
1299	1299	FAM102B	0.14738	0.0113287	8.07508796517132e-37	0.125159	0.169601	0.136452
1300	1300	HENMT1	0.0103628	0.00672992	0.123807	-0.00283776	0.0235634	0.125483
1301	1301	AL160171.1	-0.00469508	0.00654568	0.473309	-0.0175343	0.00814414	0.125423
1302	1302	PRPF38B	-0.000941972	0.0117382	0.93605	-0.0239667	0.0220827	0.125477
1303	1303	FNDC7	-0.000511004	0.00739206	0.944896	-0.0150104	0.0139884	0.125363
1304	1304	STXBP3	0.494456	0.0123295	1.0438699498563e-242	0.470272	0.51864	0.105939
1305	1305	AKNAD1	0.0958574	0.0117757	7.95531852237204e-16	0.0727596	0.118955	0.132012
1306	1306	GPSM2	0.199367	0.00882951	5.31326240439882e-98	0.182048	0.216686	0.106727
1307	1307	CLCC1	0.0203672	0.0080724	0.0117315	0.00453343	0.0362011	0.12783
1308	1308	WDR47	0.152493	0.014153	3.63559873359632e-26	0.124732	0.180254	0.127619
1309	1309	TAF13	-0.0037103	0.00885483	0.675263	-0.0210788	0.0136582	0.125876
1310	1310	AL356488.3	-0.0708301	0.00691131	6.65130895531895e-24	-0.0843864	-0.0572737	0.109528
1311	1311	TMEM167B	0.0466521	0.00939097	7.51407621360088e-07	0.0282319	0.0650723	0.127744
1312	1312	AL356488.2	0.00270618	0.0075548	0.720237	-0.0121124	0.0175247	0.125344
1313	1313	C1orf194	0.0224163	0.00647511	0.00055075	0.00971555	0.0351171	0.124854
1314	1314	KIAA1324	-0.00215722	0.00750866	0.773923	-0.0168853	0.0125709	0.125298
1315	1315	SARS	0.132615	0.0111737	3.55700233165553e-31	0.110698	0.154532	0.135321
1316	1316	CELSR2	0.133882	0.00851094	6.92679881694628e-52	0.117188	0.150576	0.143094
1317	1317	PSRC1	0.0165134	0.00768661	0.0318403	0.00143626	0.0315906	0.126793
1318	1318	MYBPHL	0.0052038	0.00709735	0.463545	-0.00871751	0.0191251	0.125927
1319	1319	SORT1	0.1542	0.0142591	2.43928819529778e-26	0.126231	0.182169	0.143939
1320	1320	PSMA5	0.27089	0.0182356	8.18988372121635e-47	0.235121	0.306658	0.102088
1321	1321	SYPL2	0.04043	0.0128279	0.00165372	0.0152684	0.0655916	0.127417
1322	1322	ATXN7L2	0.0148894	0.00738739	0.0440204	0.000399234	0.0293796	0.123206
1323	1323	CYB561D1	0.151376	0.0097423	9.34396851439473e-51	0.132267	0.170486	0.122876
1324	1324	AMIGO1	-0.0446191	0.00668673	3.46990879816437e-11	-0.0577349	-0.0315032	0.116846
1325	1325	AL355310.3	-0.0112684	0.00647733	0.0821138	-0.0239736	0.00143675	0.125279
1326	1326	GNAI3	0.171672	0.0181486	1.08864983086982e-20	0.136074	0.20727	0.140669
1327	1327	AL355310.1	0.00553769	0.00721794	0.443071	-0.00862013	0.0196955	0.126135
1328	1328	GNAT2	0.0231897	0.00655761	0.000417585	0.0103271	0.0360523	0.126633
1329	1329	AMPD2	0.0267148	0.00801651	0.000880798	0.0109906	0.042439	0.126354
1330	1330	GSTM4	-0.0625701	0.0100162	5.38137033632304e-10	-0.0822166	-0.0429236	0.120184
1331	1331	GSTM2	0.0682248	0.00917031	1.65098296234688e-13	0.0502375	0.0862121	0.116555
1332	1332	GSTM1	0.0726984	0.00686771	2.42803611839309e-25	0.0592275	0.0861692	0.117335
1333	1333	AC000032.1	-0.0133312	0.00647507	0.039673	-0.026032	-0.000630523	0.125543
1334	1334	GSTM5	-0.0218446	0.00654514	0.000865061	-0.0346828	-0.00900648	0.124549
1335	1335	GSTM3	-0.0252688	0.00821765	0.00214181	-0.0413876	-0.00915006	0.116401
1336	1336	EPS8L3	0.0976001	0.00663582	5.67269626947209e-46	0.0845841	0.110616	0.111562
1337	1337	LINC01768	-0.00992424	0.00736722	0.178149	-0.0243749	0.00452638	0.124301
1338	1338	CSF1	0.0995717	0.00737666	2.28274777344483e-39	0.0851026	0.114041	0.102921
1339	1339	AHCYL1	0.00617215	0.0148382	0.677494	-0.0229326	0.0352769	0.125172
1340	1340	STRIP1	0.142565	0.0109962	1.34447532422886e-36	0.120996	0.164134	0.108827
1341	1341	ALX3	0.0877906	0.00658112	1.57757426343674e-38	0.0748819	0.100699	0.125275
1342	1342	LINC01397	0.0113874	0.00673412	0.0910347	-0.0018214	0.0245962	0.123329
1343	1343	SLC6A17	-0.0597335	0.00738646	1.21004620019433e-15	-0.0742218	-0.0452452	0.119422
1344	1344	LINC02586	0.0238234	0.006713	0.000398322	0.010656	0.0369908	0.123163
1345	1345	KCNC4	0.0959771	0.00824402	4.15221337110047e-30	0.0798066	0.112147	0.112005
1346	1346	RBM15-AS1	0.0156689	0.00926127	0.0908683	-0.00249685	0.0338347	0.12749
1347	1347	RBM15	0.0977321	0.0117036	1.4727848101563e-16	0.0747757	0.120688	0.123987
1348	1348	LAMTOR5-AS1	0.284457	0.0115274	7.66309251403455e-114	0.261846	0.307068	0.1306
1349	1349	SLC16A4	-0.0256835	0.0147761	0.0823753	-0.0546665	0.00329945	0.127397
1350	1350	LAMTOR5	0.161168	0.0129246	4.22573769413033e-34	0.135817	0.186519	0.0950123
1351	1351	KCNA2	-0.0148731	0.00688718	0.03096	-0.0283822	-0.00136405	0.124477
1352	1352	AL365361.1	-0.00691065	0.00649342	0.287378	-0.0196474	0.00582607	0.125279
1353	1353	KCNA3	-0.013439	0.00655032	0.0403688	-0.0262873	-0.000590699	0.125944
1354	1354	CD53	-0.0271298	0.00653874	3.51727366507518e-05	-0.0399554	-0.0143042	0.123908
1355	1355	AL360270.2	-0.0177975	0.00727565	0.0145476	-0.0320685	-0.00352643	0.125869
1356	1356	AL360270.1	0.0302046	0.00672815	7.66854934453647e-06	0.0170075	0.0434018	0.127678
1357	1357	LRIF1	-0.0466478	0.00852348	5.14507350392128e-08	-0.0633664	-0.0299293	0.114769
1358	1358	AL360270.3	0.0290664	0.00653923	9.41071753438668e-06	0.0162398	0.041893	0.126935
1359	1359	DRAM2	0.253198	0.0139755	9.51423137810404e-67	0.225786	0.280611	0.129014
1360	1360	CEPT1	0.327923	0.0171096	9.36341641358559e-74	0.294363	0.361483	0.111353
1361	1361	AL355816.2	0.0658516	0.00741083	1.69661471810375e-18	0.0513154	0.0803877	0.102672
1362	1362	DENND2D	0.0823709	0.0114223	8.56936824354679e-13	0.0599663	0.104775	0.121667
1363	1363	CHI3L2	0.0642448	0.00790114	8.53768262432192e-16	0.0487469	0.0797427	0.115834
1364	1364	CHIA	-0.0140361	0.00653159	0.0317907	-0.0268477	-0.00122452	0.124203
1365	1365	PIFO	-0.00746289	0.00769673	0.332385	-0.0225598	0.00763403	0.123165
1366	1366	OVGP1	0.116128	0.00870223	1.46023128862242e-38	0.0990586	0.133197	0.112396
1367	1367	AL390195.2	0.000423193	0.00767598	0.95604	-0.014633	0.0154794	0.125348
1368	1368	AL390195.1	-0.00221906	0.00719904	0.757938	-0.0163398	0.0119017	0.125656
1369	1369	WDR77	0.117323	0.00825883	3.56596542030301e-43	0.101123	0.133522	0.120855
1370	1370	ATP5PB	-0.0313618	0.0102947	0.00235446	-0.0515546	-0.0111691	0.122345
1371	1371	C1orf162	-0.00665209	0.00741064	0.369515	-0.0211879	0.00788372	0.125008
1372	1372	TMIGD3	0.00410944	0.00772263	0.594712	-0.0110383	0.0192572	0.125786
1373	1373	RAP1A	0.415903	0.0175128	9.13264569820518e-107	0.381552	0.450254	0.154764
1374	1374	LINC01160	0.024531	0.00669288	0.000255351	0.0114031	0.037659	0.125029
1375	1375	INKA2	-0.0693447	0.00813996	3.70477502765341e-17	-0.0853109	-0.0533784	0.126523
1376	1376	INKA2-AS1	-0.0164326	0.00675749	0.015137	-0.0296873	-0.00317793	0.126853
1377	1377	DDX20	0.061208	0.00988919	7.69477145335602e-10	0.0418106	0.0806054	0.124021
1378	1378	KCND3	0.0544537	0.00819019	4.07124283873835e-11	0.0383888	0.0705185	0.131408
1379	1379	LINC01750	-0.0476808	0.00640152	1.55410668809772e-13	-0.0602373	-0.0351244	0.122592
1380	1380	AL445426.1	0.0079764	0.00763307	0.296193	-0.00699568	0.0229485	0.126209
1381	1381	CTTNBP2NL	0.456336	0.0140468	1.31068534054735e-177	0.428784	0.483889	0.0867277
1382	1382	WNT2B	0.173481	0.0129798	1.14235306830721e-38	0.148022	0.198941	0.146667
1383	1383	AL354760.1	0.0724934	0.00686113	2.94504623381537e-25	0.0590354	0.0859513	0.108906
1384	1384	ST7L	0.368638	0.0159691	9.8566108827979e-102	0.337315	0.399961	0.132453
1385	1385	CAPZA1	0.494415	0.0140978	1.70590594026335e-199	0.466762	0.522067	0.093256
1386	1386	MOV10	0.20148	0.0128224	8.80720754899153e-52	0.176329	0.226631	0.1225
1387	1387	AL603832.1	-0.0235446	0.00714342	0.00100268	-0.0375563	-0.00953297	0.12543
1388	1388	RHOC	0.134144	0.0122302	5.02259953762862e-27	0.110155	0.158134	0.106817
1389	1389	PPM1J	0.00359864	0.00699286	0.606893	-0.0101177	0.017315	0.123933
1390	1390	TAFA3	-0.0402387	0.00642405	4.84586967873988e-10	-0.0528393	-0.027638	0.123161
1391	1391	LINC01356	-0.0148224	0.00659358	0.0247148	-0.0277555	-0.0018892	0.126229
1392	1392	LINC01357	0.0644568	0.00677238	6.39561838300184e-21	0.0511729	0.0777406	0.104007
1393	1393	SLC16A1	-0.0515339	0.00767673	2.65573809997336e-11	-0.0665916	-0.0364761	0.12879
1394	1394	SLC16A1-AS1	0.343186	0.010617	3.32207037592502e-176	0.322361	0.364011	0.0751304
1395	1395	AL390242.1	-0.0180197	0.00663034	0.00664505	-0.0310249	-0.00501438	0.125645
1396	1396	LRIG2-DT	-0.0602471	0.00864268	4.61831218119767e-12	-0.0771995	-0.0432948	0.112253
1397	1397	LRIG2	0.0785812	0.0166967	2.74358621532055e-06	0.045831	0.111331	0.125235
1398	1398	MAGI3	0.135471	0.0188828	1.1145645806072e-12	0.0984334	0.17251	0.142093
1399	1399	PHTF1	0.151938	0.0162094	2.35480498602758e-20	0.120143	0.183732	0.133062
1400	1400	RSBN1	0.0974686	0.0138174	2.59443965512826e-12	0.0703662	0.124571	0.141843
1401	1401	AL137856.1	-0.00491708	0.00684738	0.472805	-0.0183481	0.00851392	0.125643
1402	1402	PTPN22	0.0510731	0.00683483	1.30229752827688e-13	0.0376667	0.0644794	0.125074
1403	1403	AP4B1-AS1	-0.00773615	0.00706257	0.273521	-0.0215892	0.00611694	0.125155
1404	1404	BCL2L15	0.140442	0.00812709	2.14815955204884e-61	0.124501	0.156383	0.102435
1405	1405	AP4B1	0.033515	0.00920477	0.000280376	0.01546	0.0515699	0.125095
1406	1406	DCLRE1B	0.0134386	0.00677781	0.0475709	0.000144103	0.0267331	0.124758
1407	1407	HIPK1-AS1	-0.029164	0.00685946	2.24715791114623e-05	-0.0426187	-0.0157093	0.122447
1408	1408	HIPK1	0.3831	0.0100438	5.42136759236282e-223	0.363399	0.402802	0.046557
1409	1409	OLFML3	0.0125589	0.00708805	0.0766159	-0.00134419	0.0264619	0.127079
1410	1410	SYT6	-0.0892822	0.00735274	1.69651588523924e-32	-0.103704	-0.0748599	0.128864
1411	1411	AL121999.1	-0.109866	0.00776966	8.06449392596361e-43	-0.125106	-0.0946261	0.131528
1412	1412	TRIM33	0.499676	0.0231872	2.02061683503739e-90	0.454195	0.545158	0.122026
1413	1413	BCAS2	0.0528551	0.0114949	4.6055346706351e-06	0.0303081	0.0754022	0.128585
1414	1414	DENND2C	0.137098	0.00858756	2.80697243002384e-53	0.120254	0.153942	0.117842
1415	1415	AMPD1	-0.000940566	0.00667099	0.887893	-0.0140256	0.0121444	0.125406
1416	1416	NRAS	0.125827	0.00942983	1.50347474122574e-38	0.107331	0.144324	0.0911091
1417	1417	CSDE1	0.598648	0.0155187	1.08289167955222e-229	0.568208	0.629087	0.0605845
1418	1418	SIKE1	0.124174	0.0144842	2.37919390881428e-17	0.0957635	0.152585	0.120379
1419	1419	SYCP1	0.0558958	0.00681131	4.69161706676583e-16	0.0425356	0.069256	0.106006
1420	1420	TSPAN2	-0.02614	0.00662223	8.25294272043839e-05	-0.0391294	-0.0131507	0.122169
1421	1421	LINC01765	-0.0286308	0.00644976	9.66829534740671e-06	-0.0412819	-0.0159797	0.125743
1422	1422	NGF-AS1	0.0250068	0.00665186	0.000176583	0.0119594	0.0380543	0.122002
1423	1423	NGF	-0.00835176	0.00693776	0.228844	-0.02196	0.00525649	0.124561
1424	1424	VANGL1	-0.00430085	0.0116675	0.712463	-0.0271864	0.0185847	0.125397
1425	1425	CASQ2	-0.0191405	0.00741223	0.00990445	-0.0336794	-0.00460162	0.121614
1426	1426	LINC01649	0.0308008	0.00648069	2.19115849530306e-06	0.0180891	0.0435125	0.123114
1427	1427	SLC22A15	0.00116565	0.00884807	0.895206	-0.0161896	0.0185209	0.125597
1428	1428	AL365318.1	0.00228617	0.00651954	0.725887	-0.0105018	0.0150741	0.125477
1429	1429	MAB21L3	0.0619978	0.00797177	1.33473316003124e-14	0.0463613	0.0776342	0.117197
1430	1430	AL355538.1	-0.0154897	0.00703544	0.0278334	-0.0292895	-0.00168988	0.121524
1431	1431	ATP1A1	0.175754	0.0132333	3.12652232089331e-38	0.149797	0.20171	0.108166
1432	1432	ATP1A1-AS1	-0.0642773	0.0105846	1.57378573026739e-09	-0.0850387	-0.0435158	0.111005
1433	1433	LINC01762	-0.0504523	0.00718307	3.20417072494986e-12	-0.0645417	-0.0363629	0.119131
1434	1434	AL390066.1	-0.0052392	0.0101825	0.606955	-0.025212	0.0147336	0.125242
1435	1435	AL390066.2	0.0350088	0.00695593	5.3850221280932e-07	0.021365	0.0486527	0.114914
1436	1436	CD58	0.241955	0.0155402	6.03011350397809e-51	0.211473	0.272436	0.123523
1437	1437	IGSF3	0.0467356	0.0133493	0.000476518	0.0205513	0.07292	0.123615
1438	1438	C1orf137	-0.00156641	0.00664218	0.813598	-0.0145949	0.0114621	0.125401
1439	1439	CD2	-0.0251352	0.00673674	0.000197466	-0.0383492	-0.0119212	0.121849
1440	1440	PTGFRN	0.221111	0.00984196	3.73177049549982e-97	0.201806	0.240416	0.125605
1441	1441	CD101	0.0429395	0.00715928	2.47973912169083e-09	0.0288967	0.0569823	0.122436
1442	1442	AL445231.1	0.0543821	0.0071662	5.51380858732153e-14	0.0403257	0.0684384	0.123986
1443	1443	TTF2	0.044022	0.0121372	0.000295859	0.0202151	0.0678289	0.126561
1444	1444	TRIM45	0.0761219	0.00886374	2.09290312192668e-17	0.0587359	0.0935079	0.148193
1445	1445	VTCN1	0.0516573	0.00840559	1.00786920089885e-09	0.03517	0.0681447	0.132677
1446	1446	LINC01525	-0.0102631	0.00705728	0.146075	-0.0241057	0.00357956	0.123224
1447	1447	AL358072.1	-0.0326762	0.00708057	4.25180212135048e-06	-0.0465645	-0.0187878	0.116819
1448	1448	MAN1A2	0.461539	0.0183723	2.48973996512149e-117	0.425502	0.497576	0.139235
1449	1449	TENT5C	-0.0766049	0.0074309	3.6972063946184e-24	-0.0911804	-0.0620294	0.10302
1450	1450	GDAP2	0.391425	0.016795	1.93150536828406e-103	0.358482	0.424368	0.10775
1451	1451	WDR3	0.028722	0.00952472	0.00260657	0.0100395	0.0474046	0.126462
1452	1452	SPAG17	0.266904	0.0128129	2.66767108541234e-85	0.241772	0.292037	0.157797
1453	1453	AL391557.1	-0.032074	0.0064342	6.88784946585642e-07	-0.0446946	-0.0194534	0.124019
1454	1454	TBX15	0.132957	0.00708452	4.49022370611256e-71	0.119061	0.146853	0.0970136
1455	1455	WARS2	0.308105	0.0133887	3.32750636713366e-101	0.281843	0.334366	0.10997
1456	1456	WARS2-IT1	-0.036999	0.00706723	1.86966991222737e-07	-0.0508612	-0.0231368	0.125604
1457	1457	WARS2-AS1	0.316256	0.0164487	3.73346584401383e-74	0.283992	0.34852	0.157047
1458	1458	AL359915.1	-0.0555385	0.0103217	8.53735445239721e-08	-0.0757843	-0.0352927	0.12671
1459	1459	LINC01780	-0.0484259	0.00742532	9.34333451440523e-11	-0.0629905	-0.0338613	0.127834
1460	1460	HAO2	-0.107012	0.00682441	1.36608382602546e-51	-0.120398	-0.0936261	0.131316
1461	1461	HSD3B2	-0.0201371	0.00720761	0.00527133	-0.0342746	-0.00599957	0.12752
1462	1462	LINC00622	-0.0205958	0.00907532	0.0233772	-0.0383968	-0.0027948	0.123143
1463	1463	ZNF697	0.0283721	0.0134019	0.034415	0.00208459	0.0546597	0.120581
1464	1464	PHGDH	-0.00650737	0.00852772	0.445527	-0.0232343	0.0102195	0.123962
1465	1465	HMGCS2	-0.0261192	0.00678639	0.000123485	-0.0394306	-0.0128079	0.124762
1466	1466	NOTCH2	0.42249	0.00999351	1.87208244499944e-261	0.402888	0.442092	0.115841
1467	1467	SEC22B	0.15975	0.0132339	3.7665689435798e-32	0.133792	0.185708	0.144592
1468	1468	NBPF26	0.143497	0.0112926	2.73888625746025e-35	0.121347	0.165647	0.14006
1469	1469	AC253572.2	0.0531274	0.00711419	1.3445116820188e-13	0.0391732	0.0670817	0.111097
1470	1470	LINC00623	0.178563	0.0122036	1.49129413460709e-45	0.154626	0.2025	0.164691
1471	1471	FCGR1B	0.0207621	0.00648553	0.00139554	0.0080409	0.0334834	0.123813
1472	1472	AC244453.3	-0.000594989	0.00824799	0.942502	-0.0167733	0.0155834	0.125323
1473	1473	AC244453.1	-0.00482615	0.00660841	0.465313	-0.0177884	0.0081361	0.12557
1474	1474	FAM72B	-0.0414867	0.00643154	1.48171512514708e-10	-0.054102	-0.0288713	0.12275
1475	1475	SRGAP2C	0.0711331	0.00817725	8.29640818556569e-18	0.0550936	0.0871725	0.13593
1476	1476	SRGAP2-AS1	-0.0165209	0.00685505	0.0160658	-0.0299669	-0.00307484	0.124265
1477	1477	LINC02798	-0.042487	0.00647384	7.15436351556573e-11	-0.0551853	-0.0297887	0.121887
1478	1478	AL592494.1	0.030596	0.00668614	5.11259976976797e-06	0.0174813	0.0437108	0.125423
1479	1479	LINC01691	-0.0339373	0.00653512	2.34000592951801e-07	-0.0467558	-0.0211188	0.123197
1480	1480	AC239800.2	0.0460757	0.00656961	3.44632409756221e-12	0.0331895	0.0589619	0.122922
1481	1481	LINC02591	0.122121	0.00849097	3.7472630277093e-44	0.105466	0.138776	0.117569
1482	1482	HIST2H3PS2	0.0744695	0.00766427	1.03502380437038e-21	0.0594362	0.0895027	0.133707
1483	1483	AC246680.1	-0.0092653	0.00686277	0.177184	-0.0227264	0.00419585	0.123616
1484	1484	LINC02802	0.20403	0.0102472	7.90141886795788e-79	0.18393	0.22413	0.099353
1485	1485	AC246785.3	0.0123229	0.00695562	0.0766475	-0.00132039	0.0259661	0.127329
1486	1486	NBPF15	0.343985	0.0114173	8.91581177394555e-158	0.32159	0.36638	0.129928
1487	1487	LINC01632	-0.0337406	0.00648642	2.23507194127796e-07	-0.0464636	-0.0210176	0.123406
1488	1488	FP700111.1	0.16375	0.0138233	4.52064059870088e-31	0.136636	0.190864	0.129434
1489	1489	SRGAP2B	0.0602056	0.00919998	8.07470130405956e-11	0.0421601	0.0782511	0.139765
1490	1490	FAM72D	-0.0228159	0.00669279	0.00066849	-0.0359437	-0.00968813	0.125345
1491	1491	AC245014.3	0.122017	0.0071112	3.44606842846584e-60	0.108067	0.135966	0.0784527
1492	1492	AC245014.1	0.0129256	0.00734449	0.0786188	-0.00148044	0.0273316	0.129284
1493	1493	NBPF20	0.107883	0.00862381	2.69393239691562e-34	0.0909678	0.124799	0.115343
1494	1494	AC239860.4	-0.0151494	0.00649555	0.0198122	-0.0278903	-0.00240855	0.125681
1495	1495	GPR89A	-0.0488465	0.0112936	1.62045504178702e-05	-0.0709987	-0.0266943	0.124909
1496	1496	PDZK1	-0.0658796	0.0125017	1.55629151083815e-07	-0.0904014	-0.0413578	0.122231
1497	1497	CD160	-0.0309004	0.00699822	1.07673574710452e-05	-0.0446273	-0.0171736	0.11828
1498	1498	RNF115	0.46877	0.0213501	2.2113624755714e-93	0.426892	0.510648	0.151109
1499	1499	POLR3C	0.244269	0.0137072	7.70129482544788e-65	0.217383	0.271155	0.117437
1500	1500	NUDT17	-0.0143698	0.00749434	0.0553661	-0.0290697	0.000330186	0.121397
1501	1501	PIAS3	0.0601678	0.00890087	1.94197000234213e-11	0.042709	0.0776266	0.144131
1502	1502	ANKRD35	-0.0132602	0.00736198	0.0718665	-0.0277006	0.0011801	0.123764
1503	1503	ITGA10	-0.00864534	0.00678987	0.203111	-0.0219635	0.00467283	0.125841
1504	1504	PEX11B	0.117105	0.0118812	2.80726862609202e-22	0.0938006	0.14041	0.116755
1505	1505	RBM8A	0.0485233	0.0084301	1.0338953772606e-08	0.0319879	0.0650587	0.126886
1506	1506	LIX1L-AS1	-0.0659654	0.00688298	3.49639745311599e-21	-0.0794661	-0.0524646	0.108327
1507	1507	LIX1L	0.0711029	0.0106497	3.38529787991382e-11	0.0502138	0.091992	0.11956
1508	1508	ANKRD34A	-0.0109498	0.00664393	0.0995344	-0.0239817	0.00208213	0.126189
1509	1509	AC243547.2	0.00881575	0.00660297	0.182031	-0.00413583	0.0217673	0.124816
1510	1510	POLR3GL	-0.00346895	0.00875133	0.69187	-0.0206344	0.0136965	0.124647
1511	1511	TXNIP	0.224271	0.0101115	4.80241708235799e-95	0.204437	0.244104	0.160098
1512	1512	HJV	-0.00700909	0.00684666	0.306123	-0.0204387	0.00642047	0.125141
1513	1513	AC239799.2	-0.0390674	0.00643155	1.5602729381412e-09	-0.0516827	-0.026452	0.125495
1514	1514	LINC01719	-0.0643039	0.00677129	7.7716944764879e-21	-0.0775857	-0.0510222	0.119975
1515	1515	NBPF10	0.174132	0.011096	1.14276748981846e-51	0.152368	0.195897	0.121843
1516	1516	NOTCH2NLA	0.00717941	0.00956483	0.453003	-0.0115818	0.0259406	0.12612
1517	1517	AC239799.1	0.0402829	0.00689983	6.39862800249345e-09	0.026749	0.0538168	0.125009
1518	1518	AC245407.2	-0.0262388	0.00719321	0.000273212	-0.0403481	-0.0121295	0.121145
1519	1519	NBPF12	0.441123	0.0157005	4.32902280073356e-141	0.410327	0.471919	0.111128
1520	1520	AC244394.2	0.00906677	0.00651175	0.164008	-0.0037059	0.0218394	0.124791
1521	1521	PRKAB2	0.126463	0.0102271	1.40357940849741e-33	0.106403	0.146524	0.123713
1522	1522	AC242426.2	0.242512	0.0155868	7.105911225694e-51	0.211939	0.273085	0.14069
1523	1523	FMO5	-0.0980835	0.00766737	1.02602450617887e-35	-0.113123	-0.0830442	0.121268
1524	1524	CHD1L	0.0248221	0.00695212	0.000367113	0.0111857	0.0384585	0.120985
1525	1525	LINC00624	-0.0398869	0.00839949	2.23317655316028e-06	-0.0563623	-0.0234115	0.123731
1526	1526	BCL9	0.0479687	0.0143046	0.000817299	0.0199106	0.0760268	0.131195
1527	1527	ACP6	0.179367	0.0150415	1.90480192597517e-31	0.149863	0.20887	0.150283
1528	1528	GJA5	0.00694784	0.00741483	0.348892	-0.00759614	0.0214918	0.125659
1529	1529	AC241644.3	-0.0314247	0.00646873	1.30491733742614e-06	-0.044113	-0.0187364	0.125622
1530	1530	AC241644.2	-0.00102805	0.00674133	0.878813	-0.014251	0.0121949	0.125349
1531	1531	GJA8	-0.0289671	0.00654761	1.03542565665436e-05	-0.0418101	-0.0161241	0.124811
1532	1532	GPR89B	-0.0782928	0.0103492	6.56000248932433e-14	-0.0985924	-0.0579932	0.132501
1533	1533	AC239803.1	-0.0297998	0.00729323	4.61130021765234e-05	-0.0441053	-0.0154943	0.118795
1534	1534	LINC02804	-0.0460033	0.00751603	1.17432212409338e-09	-0.0607458	-0.0312608	0.129148
1535	1535	NBPF11	0.22013	0.0157391	5.59089558156563e-42	0.189259	0.251002	0.125154
1536	1536	LINC02805	0.001943	0.00715878	0.786107	-0.0120988	0.0159848	0.125708
1537	1537	AC239809.3	0.291601	0.0108621	5.10197616019404e-131	0.270295	0.312906	0.116148
1538	1538	LINC01731	-0.0105872	0.00648069	0.102534	-0.0232989	0.00212459	0.125018
1539	1539	LINC01138	0.351016	0.0140054	7.10463109710348e-117	0.323545	0.378488	0.15953
1540	1540	AC245100.1	0.00942796	0.00677166	0.164039	-0.00385451	0.0227104	0.123869
1541	1541	NBPF14	0.293802	0.011339	1.44844512006707e-123	0.271561	0.316043	0.125806
1542	1542	NOTCH2NLB	0.0427437	0.00692879	8.72080310721663e-10	0.0291531	0.0563344	0.118025
1543	1543	NUDT4B	-0.0224778	0.0064598	0.000515864	-0.0351485	-0.00980699	0.126393
1544	1544	PDE4DIP	0.0248741	0.0133728	0.0630644	-0.00135627	0.0511045	0.126509
1545	1545	AC239802.1	-0.00522599	0.00650889	0.422154	-0.0179931	0.00754107	0.125206
1546	1546	AC239802.2	0.00124146	0.00653616	0.849383	-0.0115791	0.014062	0.125397
1547	1547	AC239804.1	-0.0282149	0.00729377	0.000114051	-0.0425215	-0.0139084	0.124303
1548	1548	NBPF9	0.280511	0.0112945	3.64114466202529e-115	0.258357	0.302665	0.104259
1549	1549	AC245297.3	0.309059	0.0162177	5.19787923355534e-73	0.277249	0.34087	0.151318
1550	1550	AC245297.2	0.0379742	0.00719722	1.50288254809409e-07	0.023857	0.0520913	0.132337
1551	1551	NOTCH2NLC	0.13673	0.0100062	2.97879209525132e-40	0.117103	0.156357	0.144945
1552	1552	NBPF19	0.259134	0.0116588	2.13092290406955e-95	0.236266	0.282003	0.111576
1553	1553	AC242842.1	0.0480365	0.00844134	1.50684520371525e-08	0.0314791	0.0645939	0.135848
1554	1554	FCGR1A	-0.0028312	0.00652006	0.664183	-0.0156202	0.00995779	0.125406
1555	1555	HIST2H2BF	0.020166	0.00810789	0.0129789	0.00426247	0.0360695	0.132616
1556	1556	HIST2H3D	-0.000174644	0.00728356	0.980873	-0.0144612	0.0141119	0.125412
1557	1557	HIST2H4A	-0.0360769	0.00641958	2.25929148841372e-08	-0.0486688	-0.023485	0.124392
1558	1558	HIST2H2AA4	0.0113908	0.00758751	0.133489	-0.00349187	0.0262736	0.12901
1559	1559	HIST2H4B	-0.0178907	0.00685567	0.00915044	-0.0313379	-0.00444345	0.123299
1560	1560	AC239868.1	0.00118174	0.00746189	0.874186	-0.0134546	0.015818	0.125771
1561	1561	HIST2H2BE	0.0037018	0.00918163	0.686878	-0.0143086	0.0217122	0.127053
1562	1562	HIST2H2AC	0.0612063	0.00679631	6.05080287134988e-19	0.0478754	0.0745371	0.125479
1563	1563	HIST2H2AB	0.0374876	0.00709434	1.44054959945457e-07	0.0235722	0.051403	0.126432
1564	1564	BOLA1	-0.0527833	0.00758157	4.9115944195586e-12	-0.0676543	-0.0379122	0.127947
1565	1565	SV2A	-0.0196426	0.00667661	0.00330883	-0.0327386	-0.0065466	0.12521
1566	1566	SF3B4	0.0869069	0.00820233	2.1915906986042e-25	0.0708182	0.102996	0.0981699
1567	1567	MTMR11	0.106919	0.011364	1.72019523482398e-20	0.0846291	0.129209	0.107839
1568	1568	OTUD7B	0.438485	0.0178768	9.8496031682489e-113	0.40342	0.47355	0.128479
1569	1569	AC244033.2	-0.0151321	0.00883438	0.0869356	-0.0324605	0.00219636	0.12071
1570	1570	VPS45	0.278426	0.0175983	2.02326823321999e-52	0.243907	0.312944	0.144258
1571	1571	PLEKHO1	0.0127688	0.00705501	0.0705037	-0.00106943	0.0266071	0.126062
1572	1572	AC242988.2	-0.0539667	0.00650962	2.40059828999307e-16	-0.0667352	-0.0411982	0.12279
1573	1573	ANP32E	0.0351761	0.00931537	0.000165215	0.0169042	0.0534479	0.133287
1574	1574	AC242988.1	0.0281939	0.0065634	1.8491162928973e-05	0.0153199	0.0410679	0.126172
1575	1575	CA14	-0.000709921	0.00652309	0.91335	-0.0135048	0.012085	0.125401
1576	1576	APH1A	0.0741185	0.0109142	1.57340969349901e-11	0.0527106	0.0955264	0.123348
1577	1577	C1orf54	-0.039729	0.00935819	2.31001822182616e-05	-0.0580848	-0.0213731	0.125368
1578	1578	CIART	0.00237868	0.00681859	0.727247	-0.0109958	0.0157532	0.125523
1579	1579	MRPS21	0.0323751	0.0158238	0.0409255	0.00133703	0.0634131	0.1245
1580	1580	PRPF3	0.353369	0.0143688	3.18819754572541e-113	0.325185	0.381553	0.154061
1581	1581	RPRD2	0.184041	0.0201843	2.26789028732756e-19	0.14445	0.223632	0.144578
1582	1582	TARS2	0.0770363	0.0108289	1.70881907331165e-12	0.0557956	0.0982771	0.131635
1583	1583	ECM1	-0.030122	0.00678184	9.55636006636606e-06	-0.0434244	-0.0168195	0.122296
1584	1584	FALEC	-0.0348956	0.00696124	5.96911664589432e-07	-0.0485499	-0.0212414	0.118671
1585	1585	AL356356.1	0.0559397	0.00727989	2.69425161772771e-14	0.0416604	0.070219	0.115368
1586	1586	ADAMTSL4	0.0749415	0.00713263	5.32375970259293e-25	0.060951	0.088932	0.120211
1587	1587	ADAMTSL4-AS1	0.257861	0.00970334	1.55442162888797e-128	0.238828	0.276894	0.0880122
1588	1588	MCL1	0.352153	0.00949949	9.31050229682866e-217	0.33352	0.370786	0.107378
1589	1589	ENSA	0.193784	0.0160671	4.22094277533672e-32	0.162269	0.2253	0.149223
1590	1590	GOLPH3L	0.0713249	0.0142826	6.57744654502786e-07	0.04331	0.0993397	0.137629
1591	1591	HORMAD1	-0.0195015	0.00654576	0.00293393	-0.0323409	-0.00666214	0.125838
1592	1592	CTSS	0.0467441	0.00750135	5.92736285329245e-10	0.0320303	0.0614578	0.121654
1593	1593	CTSK	0.0800188	0.00992064	1.43058340318962e-15	0.0605597	0.099478	0.124782
1594	1594	ARNT	0.462139	0.014643	1.04776891187891e-169	0.433417	0.490861	0.110507
1595	1595	CTXND2	-0.00433913	0.007136	0.543234	-0.0183362	0.00965796	0.124756
1596	1596	SETDB1	0.164103	0.0153496	8.45288492008191e-26	0.133995	0.194211	0.122565
1597	1597	CERS2	0.135778	0.00939286	1.4508128369856e-44	0.117354	0.154201	0.102264
1598	1598	AL590133.1	0.0750218	0.00677924	1.82626877248109e-27	0.0617245	0.0883191	0.102332
1599	1599	ANXA9	0.00440759	0.00860231	0.608462	-0.0124657	0.0212808	0.125983
1600	1600	MINDY1	0.075833	0.0132555	1.26663365693614e-08	0.0498326	0.101833	0.134557
1601	1601	PRUNE1	0.0164124	0.0109797	0.135168	-0.00512396	0.0379488	0.125305
1602	1602	BNIPL	-0.0334708	0.00782701	2.0145205781305e-05	-0.0488232	-0.0181183	0.121675
1603	1603	C1orf56	0.00232319	0.00773486	0.763947	-0.0128486	0.0174949	0.125655
1604	1604	CDC42SE1	0.171988	0.010715	8.3453680156516e-54	0.150971	0.193006	0.123974
1605	1605	MLLT11	-0.0366312	0.00649685	2.0337354341573e-08	-0.0493747	-0.0238878	0.126919
1606	1606	GABPB2	0.166444	0.0143584	7.16627509939056e-30	0.13828	0.194607	0.134899
1607	1607	AL592424.1	0.0181919	0.00663988	0.00621756	0.00516789	0.0312158	0.125313
1608	1608	SEMA6C	-0.0227425	0.00938591	0.015503	-0.0411528	-0.00433233	0.124485
1609	1609	SCNM1	0.00427365	0.00837238	0.60981	-0.0121486	0.0206959	0.125605
1610	1610	LYSMD1	-0.0358981	0.00856728	2.94278389779431e-05	-0.0527026	-0.0190936	0.121787
1611	1611	VPS72	0.0451161	0.0111596	5.53752820407558e-05	0.0232268	0.0670055	0.130261
1612	1612	PIP5K1A	0.673736	0.0160262	1.66504019401711e-259	0.642301	0.705171	0.0952762
1613	1613	PSMD4	0.12659	0.0121173	9.58425237466777e-25	0.102822	0.150358	0.127711
1614	1614	ZNF687-AS1	0.0199723	0.00681558	0.00343441	0.00660367	0.0333409	0.124844
1615	1615	ZNF687	-0.0237938	0.00686844	0.000546108	-0.0372661	-0.0103215	0.124432
1616	1616	PI4KB	0.125232	0.0142083	3.13110902986034e-18	0.0973627	0.153101	0.132323
1617	1617	AL391069.3	-0.0142608	0.00724818	0.0493003	-0.0284779	-4.37284e-05	0.12148
1618	1618	RFX5	0.114846	0.00845143	7.51826746303969e-40	0.0982683	0.131423	0.103727
1619	1619	AL391069.2	-0.00786945	0.00663165	0.235545	-0.0208773	0.00513837	0.12495
1620	1620	SELENBP1	-0.0810101	0.00743264	1.01999754087692e-26	-0.0955891	-0.0664312	0.126539
1621	1621	PSMB4	0.0453006	0.00844579	9.37107976196908e-08	0.0287344	0.0618668	0.123156
1622	1622	POGZ	0.530328	0.015117	1.7828199628655e-199	0.500676	0.55998	0.124102
1623	1623	CGN	-0.0560079	0.0112858	7.70619688558047e-07	-0.0781446	-0.0338711	0.117023
1624	1624	TUFT1	0.146621	0.010764	5.04741131078149e-40	0.125508	0.167734	0.131825
1625	1625	SNX27	0.299434	0.0188924	1.3776322508772e-52	0.262376	0.336491	0.133585
1626	1626	AL391335.1	0.0182868	0.00714297	0.0105568	0.00427604	0.0322976	0.124657
1627	1627	CELF3	0.0333245	0.00690193	1.51161059754229e-06	0.0197865	0.0468625	0.12894
1628	1628	AL589765.1	-0.0375902	0.00703791	1.05938200211888e-07	-0.0513949	-0.0237855	0.123821
1629	1629	RIIAD1	-0.00485192	0.0066464	0.465495	-0.0178887	0.00818485	0.12555
1630	1630	AL589765.7	-0.0308163	0.00670599	4.66587945011206e-06	-0.0439699	-0.0176627	0.126389
1631	1631	MRPL9	-0.0302107	0.0072447	3.21219132161753e-05	-0.044421	-0.0160003	0.123012
1632	1632	OAZ3	-0.0486749	0.00664419	3.77655678018661e-13	-0.0617073	-0.0356425	0.117377
1633	1633	AL589765.4	0.0203589	0.00687965	0.00312979	0.00686456	0.0338531	0.127455
1634	1634	TDRKH	0.0705098	0.00791705	1.43209627966292e-18	0.0549806	0.0860389	0.131532
1635	1635	TDRKH-AS1	0.0263758	0.00674719	9.65725658296112e-05	0.0131413	0.0396103	0.12744
1636	1636	AL589765.6	0.00970603	0.00659457	0.14127	-0.00322909	0.0226412	0.125475
1637	1637	LINGO4	0.0557929	0.00646751	1.52297833173533e-17	0.043107	0.0684788	0.125766
1638	1638	RORC	-0.0779902	0.00730503	9.80992494791254e-26	-0.0923189	-0.0636616	0.135203
1639	1639	C2CD4D	0.0029305	0.00687968	0.670193	-0.0105638	0.0164248	0.126145
1640	1640	C2CD4D-AS1	0.0480292	0.00836723	1.13304418152199e-08	0.0316171	0.0644413	0.11755
1641	1641	THEM5	0.0605016	0.00705149	2.23845345804713e-17	0.0466703	0.0743329	0.112103
1642	1642	THEM4	0.00941264	0.0136754	0.491373	-0.0174114	0.0362366	0.127047
1643	1643	AL450992.2	0.034274	0.00720028	2.1134379008137e-06	0.0201508	0.0483972	0.131227
1644	1644	AL450992.3	-0.0108136	0.00699087	0.12211	-0.024526	0.00289885	0.122775
1645	1645	S100A10	0.131332	0.00947826	2.78802996042626e-41	0.112741	0.149924	0.129416
1646	1646	AL450992.1	-0.0339036	0.007494	6.52017853798011e-06	-0.0486029	-0.0192043	0.116956
1647	1647	S100A11	0.0857602	0.00854603	5.16733510726648e-23	0.0689974	0.102523	0.11883
1648	1648	FLG-AS1	0.248067	0.0116253	6.16674921218111e-89	0.225264	0.27087	0.140529
1649	1649	HRNR	-0.00507095	0.00658677	0.441494	-0.0179908	0.00784886	0.125462
1650	1650	FLG	0.0191164	0.00701958	0.00653503	0.00534763	0.0328851	0.128732
1651	1651	FLG2	0.0230903	0.00664836	0.000528499	0.0100497	0.0361309	0.123534
1652	1652	LCE1C	-0.0464748	0.00639945	5.97129801113121e-13	-0.0590272	-0.0339225	0.12488
1653	1653	LINC01527	-0.031671	0.00650042	1.21570937211073e-06	-0.0444215	-0.0189206	0.123265
1654	1654	S100A9	0.0244849	0.00661811	0.000223328	0.0115036	0.0374661	0.12247
1655	1655	S100A12	-0.00307031	0.00665173	0.644446	-0.0161175	0.00997692	0.125524
1656	1656	S100A8	-0.0100456	0.00648176	0.121385	-0.0227595	0.00266825	0.125117
1657	1657	BX470102.1	-0.0246262	0.00665855	0.000224414	-0.0376868	-0.0115656	0.127398
1658	1658	S100A6	0.244275	0.00812582	9.44938442725824e-155	0.228336	0.260215	0.0691123
1659	1659	S100A5	0.00286036	0.00670075	0.669531	-0.010283	0.0160037	0.125388
1660	1660	S100A4	-0.0176892	0.00710052	0.0128319	-0.0316167	-0.00376171	0.123212
1661	1661	S100A3	-0.0143297	0.00647741	0.0270928	-0.027035	-0.00162439	0.125001
1662	1662	S100A2	0.0819723	0.00752632	1.11535849758706e-26	0.0672096	0.096735	0.0989352
1663	1663	BX470102.2	0.0970431	0.00873442	1.16896112410819e-27	0.0799108	0.114176	0.119812
1664	1664	S100A16	0.134827	0.00732489	1.12939744535601e-68	0.120459	0.149194	0.0922126
1665	1665	S100A14	0.0871467	0.00661666	1.17387469724638e-37	0.0741683	0.100125	0.107916
1666	1666	S100A13	0.126669	0.00791192	1.47683492063218e-53	0.11115	0.142188	0.135302
1667	1667	S100A1	-0.0235172	0.00755378	0.00188345	-0.0383338	-0.00870067	0.124417
1668	1668	AL162258.2	0.0250269	0.00743103	0.00077573	0.0104512	0.0396027	0.132132
1669	1669	CHTOP	0.324758	0.0152157	5.82677846384672e-89	0.294912	0.354603	0.0860422
1670	1670	SNAPIN	0.0200228	0.00791192	0.0114799	0.0045038	0.0355419	0.129701
1671	1671	ILF2	0.0438252	0.0119904	0.000265636	0.0203062	0.0673442	0.123853
1672	1672	NPR1	0.096114	0.00734504	3.2497295440341e-37	0.0817069	0.110521	0.142945
1673	1673	INTS3	0.245527	0.0155425	2.74154755731301e-52	0.215041	0.276013	0.159312
1674	1674	AL513523.4	-0.0134784	0.00694163	0.0523553	-0.0270942	0.000137462	0.122627
1675	1675	SLC27A3	0.0471635	0.00796795	3.96612431178847e-09	0.0315346	0.0627925	0.120567
1676	1676	GATAD2B	0.511181	0.0176419	3.28586988562168e-148	0.476577	0.545785	0.127588
1677	1677	AL358472.5	0.0162256	0.00659429	0.0139795	0.00329104	0.0291602	0.123511
1678	1678	DENND4B	0.121941	0.0120534	2.37259778246085e-23	0.0982989	0.145584	0.12771
1679	1679	CRTC2	0.0775616	0.0103923	1.39212282162472e-13	0.0571772	0.0979459	0.126601
1680	1680	SLC39A1	0.0580896	0.00882294	6.23201484026375e-11	0.0407836	0.0753956	0.134511
1681	1681	AL358472.4	0.00464404	0.00684921	0.497846	-0.00879054	0.0180786	0.125785
1682	1682	AL358472.3	0.00271936	0.00663926	0.682164	-0.0103034	0.0157421	0.125688
1683	1683	CREB3L4	0.0233006	0.00683038	0.000662956	0.00990292	0.0366982	0.125102
1684	1684	JTB	0.0600464	0.00964794	6.21144846186876e-10	0.0411222	0.0789706	0.125886
1685	1685	AL358472.2	0.00348922	0.00685886	0.611022	-0.00996427	0.0169427	0.126344
1686	1686	RAB13	0.0659651	0.00959948	9.12044922017381e-12	0.0471359	0.0847942	0.128154
1687	1687	RPS27	0.155781	0.0113372	1.16376843731186e-40	0.133543	0.178018	0.0952089
1688	1688	NUP210L	0.0460614	0.00799866	1.01791831874855e-08	0.0303722	0.0617505	0.12633
1689	1689	TPM3	0.387079	0.0117549	3.27784885010628e-181	0.364022	0.410136	0.0686579
1690	1690	C1orf189	-0.0292837	0.00708326	3.75035506899843e-05	-0.0431773	-0.01539	0.124072
1691	1691	C1orf43	0.0859218	0.0169285	4.32280084923633e-07	0.052717	0.119127	0.128518
1692	1692	UBAP2L	0.386167	0.0157948	4.14307750424247e-112	0.355186	0.417148	0.127958
1693	1693	HAX1	-0.011651	0.00935033	0.21293	-0.0299915	0.00668945	0.125215
1694	1694	ATP8B2	0.0793481	0.00846683	2.40118897185021e-20	0.0627406	0.0959556	0.133463
1695	1695	IL6R-AS1	0.0436277	0.007005	6.0470312846129e-10	0.0298875	0.0573678	0.112734
1696	1696	IL6R	0.0604815	0.0119063	4.23044779065446e-07	0.0371277	0.0838354	0.110693
1697	1697	SHE	0.0449129	0.00755623	3.42374689533602e-09	0.0300916	0.0597343	0.129401
1698	1698	TDRD10	0.126541	0.00709022	5.18125539380033e-65	0.112634	0.140449	0.123573
1699	1699	UBE2Q1	-0.0141779	0.00941354	0.13224	-0.0326423	0.00428659	0.124203
1700	1700	CHRNB2	0.0230801	0.00647099	0.000372371	0.0103874	0.0357729	0.12401
1701	1701	ADAR	0.157096	0.0155883	3.45081063361841e-23	0.12652	0.187672	0.118189
1702	1702	KCNN3	-0.0355987	0.00710458	6.03687352358707e-07	-0.0495342	-0.0216633	0.120945
1703	1703	PMVK	0.0659238	0.0104356	3.46094590922613e-10	0.0454546	0.0863931	0.132035
1704	1704	AL451085.1	-0.0308835	0.006528	2.43633976584771e-06	-0.043688	-0.0180789	0.124681
1705	1705	PBXIP1	0.00503687	0.00804095	0.531142	-0.0107353	0.020809	0.125983
1706	1706	PYGO2	0.00520805	0.00782024	0.505528	-0.0101311	0.0205473	0.125299
1707	1707	AL451085.2	-0.0335579	0.00667369	5.51396989930979e-07	-0.0466482	-0.0204676	0.120388
1708	1708	SHC1	0.0798318	0.00909227	4.17357519268321e-18	0.0619976	0.0976661	0.115762
1709	1709	CKS1B	-0.0204741	0.00731967	0.00521861	-0.0348315	-0.00611677	0.120933
1710	1710	FLAD1	0.0571518	0.00827437	7.1650881674525e-12	0.0409218	0.0733818	0.122971
1711	1711	ZBTB7B	-0.0226386	0.00850454	0.00784823	-0.03932	-0.00595717	0.125208
1712	1712	DCST2	-0.00679683	0.00660378	0.303529	-0.01975	0.00615635	0.124901
1713	1713	DCST1	-0.0199592	0.00647995	0.002105	-0.0326695	-0.00724891	0.124912
1714	1714	DCST1-AS1	0.0574534	0.00661017	8.84713295266202e-18	0.0444876	0.0704191	0.12492
1715	1715	ADAM15	0.147571	0.00791866	3.43963343304478e-70	0.132039	0.163103	0.0946156
1716	1716	EFNA4	-0.0129599	0.00686312	0.0591654	-0.0264217	0.000501985	0.123577	EFNA4
1717	1717	EFNA3	-0.032427	0.00643333	5.18345454934539e-07	-0.0450459	-0.0198082	0.128917
1718	1718	EFNA1	-0.0355736	0.00892538	7.038237408168e-05	-0.0530805	-0.0180666	0.123224
1719	1719	SLC50A1	-0.0149861	0.00833718	0.0724477	-0.0313393	0.00136706	0.127013
1720	1720	DPM3	-0.0468736	0.00703841	3.78604399166736e-11	-0.0606793	-0.0330679	0.122259
1721	1721	KRTCAP2	0.0913668	0.0103471	2.72873239997167e-18	0.0710712	0.111662	0.112101
1722	1722	TRIM46	0.00679147	0.00706222	0.336368	-0.00706092	0.0206439	0.126026
1723	1723	MUC1	-0.0077522	0.00950215	0.414718	-0.0263905	0.0108861	0.123977
1724	1724	AC234582.1	0.0123799	0.00729124	0.0897228	-0.00192171	0.0266814	0.128785
1725	1725	THBS3	0.209716	0.0114317	2.83026302404158e-68	0.187293	0.232139	0.0900053
1726	1726	MTX1	0.0750513	0.00771449	9.24173686408692e-22	0.0599195	0.0901831	0.113691
1727	1727	AC234582.2	0.00844123	0.0064903	0.19359	-0.00428937	0.0211718	0.125205
1728	1728	GBA	-0.062568	0.00873562	1.21502403719264e-12	-0.0797028	-0.0454333	0.121746
1729	1729	FAM189B	0.0726992	0.00852535	3.45794910623713e-17	0.055977	0.0894214	0.131611
1730	1730	SCAMP3	0.0571412	0.00996382	1.16804085622252e-08	0.0375974	0.076685	0.127093
1731	1731	CLK2	0.00120906	0.0120945	0.920382	-0.022514	0.0249321	0.125481
1732	1732	HCN3	0.0715838	0.0092705	2.0338472443238e-14	0.0533999	0.0897677	0.122879
1733	1733	PKLR	-0.078403	0.00808412	1.21869602972652e-21	-0.0942597	-0.0625462	0.121755
1734	1734	FDPS	0.0869699	0.0136833	2.70756648000106e-10	0.0601305	0.113809	0.133843
1735	1735	RUSC1-AS1	0.0710608	0.0076561	5.35995761067156e-20	0.0560436	0.0860781	0.100709
1736	1736	RUSC1	0.0608201	0.00938265	1.20642214156173e-10	0.0424163	0.0792239	0.12827
1737	1737	ASH1L	0.249637	0.0201872	1.36955529356248e-33	0.21004	0.289233	0.14094
1738	1738	ASH1L-AS1	0.0397292	0.00812087	1.09931906540166e-06	0.0238004	0.0556581	0.126161
1739	1739	AL353807.2	-0.0472898	0.0068738	8.63258184073596e-12	-0.0607726	-0.033807	0.125999
1740	1740	MSTO1	-0.0372386	0.00680666	5.20389885880961e-08	-0.0505897	-0.0238875	0.129214
1741	1741	AL353807.5	0.113536	0.00796265	1.79330453161739e-43	0.0979179	0.129155	0.120974
1742	1742	YY1AP1	0.375149	0.0154406	5.47111230352861e-111	0.344862	0.405435	0.0921691
1743	1743	DAP3	0.197149	0.0142506	3.65656214401111e-41	0.169197	0.225101	0.135423
1744	1744	AL162734.1	-0.0250899	0.00647095	0.000109992	-0.0377825	-0.0123972	0.124217
1745	1745	GON4L	0.0879546	0.0160835	5.27220709168585e-08	0.0564072	0.119502	0.133805
1746	1746	SYT11	0.0736068	0.00799122	1.00502918708857e-19	0.0579322	0.0892814	0.119537
1747	1747	RIT1	0.0785499	0.0126982	7.85939708492501e-10	0.0536427	0.103457	0.117877
1748	1748	KHDC4	0.254501	0.0158687	1.00018900277741e-53	0.223375	0.285627	0.134476
1749	1749	ARHGEF2	0.185187	0.0114304	1.04033710851382e-54	0.162766	0.207607	0.132443
1750	1750	AL355388.2	-0.0190674	0.00678163	0.0049905	-0.0323694	-0.00576538	0.124966
1751	1751	AL355388.1	-0.0262494	0.00677879	0.000112258	-0.0395458	-0.0129529	0.122681
1752	1752	AL355388.3	0.00655547	0.00742043	0.377136	-0.00799949	0.0211104	0.124837
1753	1753	SSR2	0.119118	0.00921242	2.04935857735847e-36	0.101048	0.137188	0.114452
1754	1754	UBQLN4	0.0805848	0.0119789	2.41334934734811e-11	0.0570885	0.104081	0.122491
1755	1755	LAMTOR2	-0.0324356	0.00841321	0.000120245	-0.0489379	-0.0159333	0.120876
1756	1756	RAB25	0.0342692	0.00720925	2.18221053333184e-06	0.0201284	0.04841	0.128939
1757	1757	MEX3A	0.0306416	0.0087955	0.000507939	0.0133895	0.0478938	0.127185
1758	1758	LMNA	0.208249	0.0067983	8.84138437083665e-158	0.194913	0.221585	0.0507557
1759	1759	SEMA4A	-0.0454303	0.00939484	1.48359289206525e-06	-0.0638608	-0.0269998	0.109207
1760	1760	SLC25A44	-0.0547916	0.0105562	2.37132722065109e-07	-0.0754973	-0.0340859	0.130109
1761	1761	PMF1	0.254168	0.01389	5.89089342827516e-68	0.226923	0.281413	0.155274
1762	1762	BGLAP	0.094623	0.00737159	6.23872849496099e-36	0.0801638	0.109082	0.12978
1763	1763	PAQR6	0.0845584	0.00837215	2.78520661076511e-23	0.0681367	0.10098	0.111088
1764	1764	SMG5	0.231553	0.0151119	1.68475518009192e-49	0.201911	0.261194	0.102722
1765	1765	TMEM79	0.000444481	0.00779225	0.954519	-0.0148399	0.0157288	0.125396
1766	1766	GLMP	-0.0351027	0.00773846	6.16495598746722e-06	-0.0502815	-0.0199239	0.125571
1767	1767	CCT3	0.20546	0.0130763	8.75707297486217e-52	0.179811	0.231109	0.129116
1768	1768	TSACC	-0.0508094	0.00678891	1.19484068793679e-13	-0.0641257	-0.0374931	0.120844
1769	1769	RHBG	-0.0665959	0.0080028	1.85916880896693e-16	-0.0822932	-0.0508986	0.119506
1770	1770	AL139130.1	0.0258384	0.00666459	0.000110139	0.0127659	0.0389108	0.126449
1771	1771	C1orf61	-0.0319558	0.00668242	1.89787374355657e-06	-0.0450632	-0.0188484	0.125109
1772	1772	MEF2D	0.0244787	0.0107224	0.0225668	0.00344692	0.0455104	0.128655
1773	1773	IQGAP3	0.0733253	0.00760537	2.06326484542217e-21	0.0584076	0.088243	0.110091
1774	1774	NAXE	0.069492	0.00763016	2.48747880579858e-19	0.0545256	0.0844583	0.118128
1775	1775	GPATCH4	0.037295	0.00995128	0.000184902	0.0177757	0.0568142	0.127722
1776	1776	HAPLN2	-0.0114388	0.0065194	0.0795276	-0.0242264	0.0013489	0.124754
1777	1777	AL365181.2	0.0472652	0.00725079	9.53722129457469e-11	0.033043	0.0614875	0.128126
1778	1778	AL365181.3	-0.0026347	0.00676694	0.697072	-0.0159079	0.0106385	0.125353
1779	1779	AL590666.2	0.0605973	0.00800716	6.42874930412054e-14	0.0448914	0.0763031	0.115365
1780	1780	NES	-0.034862	0.0072269	1.54411088574636e-06	-0.0490374	-0.0206866	0.12244
1781	1781	AL590666.4	0.0117846	0.00678105	0.0824286	-0.00151624	0.0250855	0.12754
1782	1782	CRABP2	-0.0286037	0.00654714	1.33081309888245e-05	-0.0414458	-0.0157617	0.125452
1783	1783	AL590666.1	0.0451467	0.00731142	8.41861001008014e-10	0.0308055	0.0594879	0.11733
1784	1784	ISG20L2	0.0122528	0.00884178	0.166008	-0.00509007	0.0295958	0.125109
1785	1785	RRNAD1	0.0201315	0.00846087	0.0174617	0.00353565	0.0367273	0.12647
1786	1786	MRPL24	0.0967667	0.00830678	3.89167223887104e-30	0.0804731	0.11306	0.121588
1787	1787	HDGF	0.288531	0.0125247	1.98244878977456e-101	0.263965	0.313098	0.115886
1788	1788	PRCC	0.229169	0.0146792	3.4624598741795e-51	0.200377	0.257962	0.122384
1789	1789	SH2D2A	-0.00309319	0.0067146	0.645102	-0.0162637	0.0100774	0.125134
1790	1790	NTRK1	-0.00377428	0.00814602	0.643193	-0.0197525	0.0122039	0.124986
1791	1791	INSRR	-0.0235346	0.00787675	0.00285294	-0.0389846	-0.00808454	0.123833
1792	1792	PEAR1	-0.035687	0.00689978	2.61119906720203e-07	-0.0492207	-0.0221532	0.122688
1793	1793	LRRC71	0.00246637	0.00650858	0.704783	-0.0103001	0.0152328	0.125449
1794	1794	ARHGEF11	0.320777	0.0180435	1.42146283427002e-64	0.285385	0.356168	0.137999
1795	1795	ETV3L	-0.0196737	0.00650212	0.00252066	-0.0324275	-0.00691995	0.127237
1796	1796	ETV3	-0.0229529	0.00979986	0.0192967	-0.0421751	-0.0037307	0.125048
1797	1797	LINC02772	0.00465396	0.00652564	0.475841	-0.00814596	0.0174539	0.12544
1798	1798	FCRL5	-0.00126756	0.0065635	0.846888	-0.0141417	0.0116066	0.125422
1799	1799	FCRL4	0.0445919	0.00640725	5.0008829421263e-12	0.0320242	0.0571596	0.122164
1800	1800	FCRL3	-0.026343	0.00704622	0.000191701	-0.040164	-0.0125219	0.125626
1801	1801	FCRL2	0.0217517	0.00668922	0.00117132	0.00863093	0.0348724	0.126211
1802	1802	FCRL1	-0.0240723	0.00648963	0.000215045	-0.0368016	-0.0113431	0.123231
1803	1803	CD5L	0.0338704	0.00677004	6.27790994629935e-07	0.0205912	0.0471497	0.120801
1804	1804	KIRREL1	0.195782	0.00914464	1.94713695536365e-89	0.177845	0.213719	0.115265
1805	1805	LINC01704	-0.048076	0.00662696	6.30252141680739e-13	-0.0610746	-0.0350773	0.125836
1806	1806	CD1D	0.00831154	0.00663933	0.210806	-0.00471137	0.0213345	0.126
1807	1807	AL138899.1	-0.0144612	0.00713121	0.0427414	-0.0284489	-0.000473517	0.122133
1808	1808	CD1C	0.0144741	0.00656027	0.0275062	0.00160622	0.0273419	0.124558
1809	1809	SPTA1	-0.0164299	0.00648246	0.011357	-0.0291451	-0.0037147	0.124815
1810	1810	OR6N1	-0.0219496	0.00654596	0.000818	-0.0347894	-0.00910986	0.127159
1811	1811	MNDA	0.0106354	0.00651858	0.102977	-0.00215071	0.0234214	0.124862
1812	1812	PYHIN1	-0.0304255	0.00733016	3.4918415266587e-05	-0.0448035	-0.0160476	0.12024
1813	1813	IFI16	0.261048	0.0092156	5.47106819179377e-143	0.242972	0.279124	0.120412
1814	1814	AIM2	0.0532154	0.00649886	5.43243590312267e-16	0.040468	0.0659628	0.122254
1815	1815	CADM3	0.0537847	0.00651779	3.26411817120388e-16	0.0410002	0.0665692	0.124792
1816	1816	CADM3-AS1	-0.0221351	0.00660149	0.000818319	-0.0350838	-0.00918644	0.128181
1817	1817	ACKR1	0.0106789	0.00660207	0.105971	-0.00227095	0.0236287	0.124772
1818	1818	FCER1A	0.00291272	0.00653097	0.655669	-0.00989765	0.0157231	0.125293
1819	1819	AL513323.1	-0.0309107	0.0068142	6.16285497850532e-06	-0.0442766	-0.0175448	0.12275
1820	1820	CRP	0.00252647	0.00666156	0.704546	-0.01054	0.015593	0.124817
1821	1821	DUSP23	-0.0342825	0.0089602	0.000135293	-0.0518577	-0.0167073	0.127255
1822	1822	FCRL6	-0.00334365	0.0071088	0.638168	-0.0172874	0.0106001	0.125247
1823	1823	SLAMF8	-0.0395439	0.00643133	9.89932763139187e-10	-0.0521588	-0.026929	0.123105
1824	1824	AL590560.2	-0.0237016	0.00724391	0.00109141	-0.0379104	-0.00949278	0.124044
1825	1825	AL590560.3	0.0752879	0.0118378	2.64018830835023e-10	0.0520684	0.0985074	0.130937
1826	1826	CFAP45	0.037507	0.00671845	2.78539586610985e-08	0.024329	0.0506851	0.129694
1827	1827	TAGLN2	0.234138	0.00908731	2.22059771206519e-122	0.216313	0.251963	0.114206
1828	1828	IGSF9	-0.013698	0.00734729	0.062457	-0.0281095	0.000713505	0.121735
1829	1829	LINC01133	-0.00470034	0.00695602	0.499316	-0.0183444	0.00894373	0.125129
1830	1830	KCNJ10	-0.00606809	0.0075559	0.422042	-0.0208888	0.0087526	0.12498
1831	1831	AL121987.1	-0.0447222	0.00663942	2.28015443575963e-11	-0.0577453	-0.0316992	0.119323
1832	1832	KCNJ9	-0.0334085	0.00674587	8.1214295930883e-07	-0.0466404	-0.0201766	0.122001
1833	1833	IGSF8	0.0582889	0.00859463	1.67241586110357e-11	0.0414308	0.075147	0.12532
1834	1834	ATP1A2	0.0306749	0.00679527	6.8318586469392e-06	0.0173461	0.0440037	0.126657
1835	1835	ATP1A4	-0.00604644	0.00708615	0.393636	-0.0199457	0.00785286	0.12506
1836	1836	CASQ1	-0.00321084	0.00654519	0.623803	-0.0160491	0.00962742	0.125423
1837	1837	AL121987.2	-0.00551472	0.00649705	0.39612	-0.0182586	0.00722912	0.125932
1838	1838	PEA15	0.142019	0.0095313	4.53128516739452e-47	0.123324	0.160715	0.0949501
1839	1839	DCAF8	0.321101	0.0185371	1.19702128780084e-61	0.284741	0.357461	0.110016
1840	1840	AL139011.1	0.0226141	0.00706533	0.00139829	0.00875566	0.0364726	0.125695
1841	1841	PEX19	0.11774	0.00863074	3.95800783119585e-40	0.100811	0.134669	0.128064
1842	1842	COPA	0.671771	0.0157799	5.36763537818256e-264	0.640819	0.702723	0.0784011
1843	1843	NCSTN	0.0285969	0.0104995	0.00652812	0.0080024	0.0491915	0.12965
1844	1844	NHLH1	-0.00556357	0.00708278	0.432275	-0.0194563	0.00832915	0.125
1845	1845	VANGL2	0.185793	0.00819825	1.25419684558002e-98	0.169712	0.201873	0.0921159
1846	1846	SLAMF6	0.0147992	0.0066173	0.0254632	0.0018195	0.0277789	0.125598
1847	1847	CD84	-0.011251	0.00679569	0.0980027	-0.0245806	0.00207865	0.125449
1848	1848	SLAMF1	-0.00181568	0.00669013	0.786122	-0.0149382	0.0113069	0.125299
1849	1849	AL121985.1	0.0266695	0.00740894	0.000328569	0.0121371	0.041202	0.123314
1850	1850	CD48	-0.0217465	0.0064734	0.000800004	-0.0344439	-0.00904903	0.123773
1851	1851	SLAMF7	-0.00197097	0.00655732	0.763778	-0.014833	0.0108911	0.125297
1852	1852	LY9	-0.0146044	0.00655391	0.0259988	-0.0274597	-0.00174903	0.123996
1853	1853	CD244	-0.000763871	0.00664575	0.908506	-0.0137994	0.0122716	0.125413
1854	1854	ITLN1	-0.0249929	0.00659349	0.00015602	-0.0379259	-0.0120599	0.126943
1855	1855	AL354714.1	-0.0405043	0.00651406	6.44472272631832e-10	-0.0532815	-0.0277271	0.12691
1856	1856	ITLN2	-0.0148562	0.00646854	0.0217686	-0.0275441	-0.00216825	0.125038
1857	1857	F11R	0.336089	0.0110876	1.09197938541985e-158	0.314341	0.357838	0.0607892
1858	1858	TSTD1	-0.0673333	0.00865218	1.28129989296377e-14	-0.0843043	-0.0503623	0.112564
1859	1859	USF1	0.0175952	0.00859659	0.0408476	0.00073317	0.0344571	0.120975
1860	1860	ARHGAP30	-0.0448873	0.00661246	1.60469898056554e-11	-0.0578575	-0.0319171	0.122203
1861	1861	NECTIN4	-0.0144256	0.00698972	0.0391971	-0.0281358	-0.000715477	0.124256	NECTIN4
1862	1862	KLHDC9	-0.00396512	0.00738024	0.591163	-0.0184413	0.0105111	0.125253
1863	1863	PFDN2	0.0880019	0.011631	6.50605140396792e-14	0.065188	0.110816	0.125187
1864	1864	NIT1	-0.0274197	0.0116837	0.0190576	-0.050337	-0.00450234	0.128093
1865	1865	DEDD	0.00773921	0.0111725	0.488598	-0.0141753	0.0296537	0.125745
1866	1866	UFC1	0.119253	0.0118252	3.23964834835239e-23	0.0960578	0.142447	0.131873
1867	1867	AL590714.1	-0.0212672	0.00656878	0.0012305	-0.0341518	-0.00838272	0.127925
1868	1868	USP21	0.0422785	0.00783156	7.75318435251692e-08	0.0269171	0.0576399	0.124488
1869	1869	PPOX	0.029822	0.00909196	0.00106066	0.0119883	0.0476557	0.130738
1870	1870	B4GALT3	0.00743599	0.0072505	0.305246	-0.00678569	0.0216577	0.124936
1871	1871	ADAMTS4	0.01897	0.00656287	0.00389917	0.0060971	0.031843	0.124552
1872	1872	NDUFS2	0.0541934	0.0147681	0.00025104	0.0252261	0.0831607	0.125894
1873	1873	FCER1G	0.000995853	0.00658359	0.879788	-0.0119177	0.0139094	0.125443
1874	1874	APOA2	-0.0268586	0.0064846	3.62823312678166e-05	-0.039578	-0.0141392	0.125545
1875	1875	TOMM40L	-0.0334765	0.0077725	1.75674334624759e-05	-0.0487221	-0.018231	0.127244
1876	1876	NR1I3	-0.0561089	0.00680253	3.36019990445719e-16	-0.0694519	-0.0427659	0.128982
1877	1877	PCP4L1	0.0364608	0.00659046	3.69622680180354e-08	0.0235337	0.0493878	0.122117
1878	1878	MPZ	-0.00982989	0.00742327	0.185629	-0.0243904	0.00473065	0.123371
1879	1879	SDHC	0.207176	0.0200546	3.00111611942706e-24	0.16784	0.246513	0.134596
1880	1880	CFAP126	0.00977033	0.00657148	0.137275	-0.00311949	0.0226602	0.124813
1881	1881	AL592295.4	0.192618	0.00974788	8.59721342561139e-78	0.173498	0.211738	0.108937
1882	1882	AL592295.3	0.135368	0.00705527	6.93895043429005e-74	0.121529	0.149207	0.115518
1883	1883	FCGR2A	-0.0204637	0.00676343	0.00252145	-0.03373	-0.00719738	0.124583
1884	1884	HSPA6	0.00633373	0.00654483	0.333321	-0.00650383	0.0191713	0.125569
1885	1885	FCGR3A	-0.00746165	0.00665309	0.262233	-0.0205115	0.00558825	0.125443
1886	1886	FCGR2B	-0.0416004	0.00646905	1.68255264214734e-10	-0.0542894	-0.0289115	0.12203
1887	1887	FCRLA	0.00397459	0.00649305	0.54054	-0.0087614	0.0167106	0.125541
1888	1888	FCRLB	-0.00671978	0.00657236	0.306735	-0.0196113	0.00617176	0.124581
1889	1889	DUSP12	0.0524694	0.00909291	9.51258935058963e-09	0.0346338	0.0703049	0.122734
1890	1890	AL359541.1	-0.0198438	0.00648303	0.00224439	-0.0325602	-0.00712747	0.125233
1891	1891	ATF6	0.429942	0.0201359	5.1036035584688e-89	0.390446	0.469438	0.112605
1892	1892	OLFML2B	0.0724543	0.00691761	7.35195701341916e-25	0.0588855	0.086023	0.125728
1893	1893	NOS1AP	0.140544	0.0118247	2.92662834699074e-31	0.117351	0.163738	0.125192
1894	1894	AL450163.1	-0.00417025	0.00684636	0.542534	-0.0175993	0.00925876	0.125645
1895	1895	C1orf226	0.0237962	0.00765284	0.0019079	0.00878538	0.0388071	0.126534
1896	1896	SH2D1B	0.0636932	0.00694845	1.48165482918488e-19	0.050064	0.0773224	0.113815
1897	1897	UHMK1	0.195184	0.0116932	1.05672884038609e-57	0.172248	0.21812	0.136811
1898	1898	AL596325.1	0.0413718	0.00648073	2.27026901602152e-10	0.02866	0.0540836	0.124974
1899	1899	UAP1	-0.0262983	0.00779558	0.000760329	-0.0415892	-0.0110074	0.126381
1900	1900	DDR2	-0.025462	0.0090429	0.00492807	-0.0431994	-0.00772454	0.127307
1901	1901	HSD17B7	0.0474575	0.0128271	0.00022322	0.0222975	0.0726176	0.128739
1902	1902	CCDC190	0.000732229	0.00703691	0.917139	-0.0130705	0.014535	0.125468
1903	1903	RGS4	-0.00811013	0.00665412	0.223099	-0.021162	0.00494179	0.125709
1904	1904	RGS5	0.00900547	0.00909978	0.322505	-0.00884357	0.0268545	0.12548
1905	1905	AL499616.1	-0.0231879	0.00665243	0.000504513	-0.0362365	-0.0101393	0.126059
1906	1906	AL592435.1	0.00628995	0.00659936	0.340679	-0.00665455	0.0192344	0.124973
1907	1907	NUF2	-0.0246509	0.00707607	0.000508135	-0.0385305	-0.0107713	0.12305
1908	1908	PBX1	0.168784	0.0178164	9.54373762499879e-21	0.133838	0.20373	0.142668
1909	1909	LMX1A	-0.0203866	0.00675749	0.00259489	-0.0336413	-0.00713197	0.123706
1910	1910	RXRG	-0.0438107	0.00642372	1.29507406131947e-11	-0.0564107	-0.0312107	0.122363
1911	1911	LRRC52-AS1	0.0374362	0.00690443	6.81347614000821e-08	0.0238933	0.0509791	0.125189
1912	1912	LRRC52	-0.027825	0.00661542	2.74551168541149e-05	-0.040801	-0.014849	0.124386
1913	1913	AL356441.1	0.0133685	0.00659609	0.0428596	0.000430368	0.0263066	0.124392
1914	1914	MGST3	0.0549808	0.0157453	0.000492877	0.0240968	0.0858647	0.12877
1915	1915	ALDH9A1	0.09619	0.0105449	2.19572315538201e-19	0.0755064	0.116874	0.134168
1916	1916	TMCO1	0.0875961	0.0122611	1.37968261613944e-12	0.0635462	0.111646	0.133131
1917	1917	TMCO1-AS1	0.0751971	0.00841692	1.12572889380304e-18	0.0586875	0.0917067	0.134778
1918	1918	UCK2	0.353578	0.0115278	2.34129754637614e-162	0.330966	0.376189	0.0953873
1919	1919	AL358115.1	0.0321174	0.00686797	3.16920835574427e-06	0.0186461	0.0455888	0.120008
1920	1920	FAM78B	0.120055	0.0111871	5.60031908545633e-26	0.0981123	0.141999	0.0951312
1921	1921	AL626787.1	-0.0320599	0.00654187	1.05393645874222e-06	-0.0448916	-0.0192281	0.125118
1922	1922	AL596087.2	0.0366683	0.00739648	7.91453092512826e-07	0.0221603	0.0511764	0.125993
1923	1923	AL583804.1	-0.0402799	0.00666342	1.86453407615518e-09	-0.05335	-0.0272097	0.12169
1924	1924	LINC01675	0.0217099	0.00650071	0.000858661	0.00895885	0.0344609	0.126859
1925	1925	POGK	0.0281038	0.0126091	0.0259651	0.00337131	0.0528362	0.125707
1926	1926	TADA1	0.15941	0.0138743	2.15426676122847e-29	0.132196	0.186624	0.122148
1927	1927	ILDR2	0.215759	0.0143468	7.30073554783387e-48	0.187619	0.2439	0.104602
1928	1928	MAEL	0.0970686	0.00929504	9.96297477185078e-25	0.0788366	0.115301	0.115192
1929	1929	GPA33	0.0972974	0.0065892	2.67733618479256e-46	0.0843728	0.110222	0.11821
1930	1930	DUSP27	-0.00367946	0.00649907	0.571372	-0.0164273	0.00906835	0.125265
1931	1931	LINC01363	0.00290238	0.00712418	0.683771	-0.0110715	0.0168763	0.12585
1932	1932	AL451050.2	0.0136227	0.00711811	0.0558275	-0.000339369	0.0275847	0.126867
1933	1933	POU2F1	0.586415	0.0194051	1.75307481891711e-158	0.548352	0.624477	0.131485
1934	1934	CD247	-0.0331658	0.00730906	6.12174385707109e-06	-0.0475023	-0.0188293	0.122786
1935	1935	AL359962.3	0.00869039	0.00672252	0.196296	-0.00449571	0.0218765	0.125181
1936	1936	CREG1	-0.00681771	0.00951362	0.473712	-0.0254785	0.0118431	0.123565
1937	1937	RCSD1	-0.0112324	0.00667132	0.092443	-0.024318	0.00185329	0.124332
1938	1938	MPZL1	0.319625	0.0117385	5.1445499710931e-134	0.2966	0.34265	0.151951
1939	1939	ADCY10	0.0383477	0.0104125	0.000238417	0.017924	0.0587715	0.127029
1940	1940	MPC2	0.110325	0.0135523	7.92552305313153e-16	0.0837423	0.136907	0.137012
1941	1941	DCAF6	0.631865	0.0145665	7.8007315412929e-271	0.603293	0.660436	0.131873
1942	1942	GPR161	0.139857	0.00784207	6.27054246973757e-65	0.124475	0.155239	0.107038
1943	1943	TIPRL	0.206389	0.0133425	2.44950363245724e-50	0.180218	0.23256	0.136261
1944	1944	SFT2D2	0.480184	0.0166508	4.20710134447382e-147	0.447524	0.512844	0.110787
1945	1945	TBX19	0.199732	0.0110261	9.68750131883554e-67	0.178105	0.221359	0.129191
1946	1946	AL023755.1	-0.0384155	0.00776046	8.21186083206428e-07	-0.0536375	-0.0231936	0.125598
1947	1947	XCL1	0.0268988	0.006536	4.06455051203889e-05	0.0140786	0.0397191	0.123526
1948	1948	DPT	-0.05639	0.00685005	3.82479996587408e-16	-0.0698263	-0.0429538	0.119981
1949	1949	AL031275.1	-0.0309187	0.00728747	2.33707579043407e-05	-0.0452129	-0.0166245	0.124389
1950	1950	LINC00626	-0.0115722	0.00691095	0.0942373	-0.0251278	0.00198348	0.124857
1951	1951	AL135926.2	-0.0146252	0.0064701	0.0239317	-0.0273162	-0.00193421	0.125171
1952	1952	LINC00970	-0.0935347	0.00813656	1.99993931712156e-29	-0.109494	-0.077575	0.118251
1953	1953	AL031726.2	-0.0169691	0.00647215	0.0088298	-0.0296641	-0.0042741	0.126375
1954	1954	AL031726.1	-0.0414938	0.00657493	3.60207993281364e-10	-0.0543904	-0.0285972	0.120558
1955	1955	ATP1B1	-0.0572888	0.0137587	3.29920246570568e-05	-0.0842761	-0.0303015	0.122523
1956	1956	NME7	0.588765	0.0194767	1.62286557254724e-158	0.550562	0.626968	0.137245
1957	1957	Z99758.1	0.00791184	0.00675704	0.241816	-0.00534197	0.0211656	0.125713
1958	1958	BLZF1	0.193687	0.0146822	9.11440872994649e-38	0.164888	0.222485	0.152604
1959	1959	CCDC181	0.166019	0.0109462	1.35904661941772e-48	0.144548	0.187489	0.11489
1960	1960	SLC19A2	0.0569981	0.0121867	3.15917179965774e-06	0.0330941	0.080902	0.133055
1961	1961	Z99572.1	-0.0135754	0.00725636	0.0615558	-0.0278085	0.000657827	0.123888
1962	1962	F5	0.0417422	0.00705279	3.98201019414357e-09	0.0279083	0.0555761	0.130776
1963	1963	SELP	-0.0318881	0.00655524	1.26266023134718e-06	-0.0447461	-0.0190302	0.125284
1964	1964	C1orf112	0.066026	0.00819421	1.52350470919372e-15	0.0499533	0.0820987	0.129686
1965	1965	SELL	-0.0331054	0.00719766	4.57575019629099e-06	-0.0472235	-0.0189874	0.120687
1966	1966	SELE	0.0131339	0.00660551	0.0469491	0.000177352	0.0260905	0.123857
1967	1967	METTL18	-0.0238688	0.00671226	0.000387719	-0.0370348	-0.0107029	0.129363
1968	1968	SCYL3	0.159735	0.0157482	1.8445171712224e-23	0.128845	0.190625	0.139239
1969	1969	KIFAP3	0.4315	0.0143981	1.67502385379107e-156	0.403258	0.459741	0.121757
1970	1970	METTL11B	0.000721337	0.00650019	0.911653	-0.0120287	0.0134713	0.125396
1971	1971	LINC01681	-0.00656603	0.00741456	0.375991	-0.0211095	0.00797744	0.124492
1972	1972	LINC01142	0.0340348	0.00666322	3.65750011510089e-07	0.020965	0.0471045	0.126516
1973	1973	GORAB-AS1	-0.012683	0.00701934	0.0709739	-0.0264513	0.00108523	0.122852
1974	1974	GORAB	0.18582	0.011626	2.19369584019534e-53	0.163016	0.208624	0.130381
1975	1975	AL023495.1	-0.0156504	0.00686017	0.0226618	-0.0291065	-0.00219432	0.12594
1976	1976	PRRX1	-0.00721805	0.00660914	0.274943	-0.0201817	0.00574565	0.125086
1977	1977	BX284613.2	0.348843	0.00897906	4.76534664839644e-232	0.331231	0.366455	0.0789249
1978	1978	MROH9	0.00735069	0.0066809	0.27139	-0.00575375	0.0204551	0.124804
1979	1979	FMO3	0.00979406	0.0064738	0.130513	-0.00290418	0.0224923	0.125132
1980	1980	FMO2	0.10821	0.0103827	1.22003054697316e-24	0.0878447	0.128575	0.122754
1981	1981	FMO1	-0.0573018	0.0108089	1.31267965003658e-07	-0.0785032	-0.0361004	0.127264
1982	1982	FMO4	-0.0632822	0.0118243	9.98899689220663e-08	-0.0864752	-0.0400892	0.132212
1983	1983	PRRC2C	0.397314	0.0163177	2.15629168666661e-111	0.365307	0.429321	0.151525
1984	1984	MYOCOS	-0.030865	0.00973897	0.00155786	-0.0499678	-0.0117623	0.123575
1985	1985	MYOC	-0.0057211	0.00661596	0.387313	-0.0186982	0.00725598	0.125619
1986	1986	VAMP4	0.082673	0.0114393	7.66763669293368e-13	0.0602351	0.105111	0.130902
1987	1987	EEF1AKNMT	0.076782	0.0106421	8.36563123619586e-13	0.0559077	0.0976563	0.1198
1988	1988	DNM3	0.0681055	0.00942539	7.75860876761155e-13	0.0496178	0.0865933	0.154286
1989	1989	DNM3OS	0.0301426	0.00670769	7.51120657387662e-06	0.0169856	0.0432996	0.128927
1990	1990	AL137157.1	-0.0151816	0.00685079	0.0268328	-0.0286192	-0.00174387	0.124531
1991	1991	PIGC	0.097759	0.00948206	3.66369527863648e-24	0.0791602	0.116358	0.134931
1992	1992	C1orf105	-0.0487922	0.00646351	7.41185972316558e-14	-0.0614702	-0.0361141	0.125843
1993	1993	SUCO	0.429843	0.01435	2.30383467219467e-156	0.401696	0.45799	0.118154
1994	1994	FASLG	-0.00647158	0.006469	0.317272	-0.0191604	0.00621724	0.125311
1995	1995	AL031599.1	0.1032	0.00754215	2.37404960883327e-40	0.0884066	0.117994	0.104997
1996	1996	TNFSF18	0.116535	0.00708715	3.45132225152543e-56	0.102633	0.130436	0.107517
1997	1997	AL022310.1	-0.00815204	0.00660049	0.216991	-0.0210988	0.00479469	0.125866
1998	1998	TNFSF4	0.0639346	0.00708489	5.17168341832694e-19	0.0500377	0.0778315	0.123376
1999	1999	AL645568.1	0.160229	0.0143824	8.48425762875948e-28	0.132018	0.188439	0.147752
[truncated: 25,568 more rows]

[truncated: 3 more sheets: SFig_S1B, SFig_S2, SFig_S3]
